# Supplementary material for: Advising caution in studying seasonal oscillations in crime rates
Source: PLoS One. 2017 Sep 22;12(9):e0185432. doi: 10.1371/journal.pone.0185432 (PMC5609764; doi:10.1371/journal.pone.0185432)
Supplement: S1 File — Daily crime data for Los Angeles by crime type. (CSV) [file pone.0185432.s001.csv]

Date	Aggravated Assault	Burglary	Grand Theft Auto	Robbery	Theft	Break In and Theft from Vehicle	Vandalism		Temperature
01/01/03	169	62	71	41	111	95	119		56
01/02/03	76	57	91	53	90	128	70		60
01/03/03	100	84	103	47	79	141	102		68
01/04/03	92	75	83	47	70	109	73		67
01/05/03	105	56	97	57	65	108	65		66
01/06/03	68	54	86	58	81	117	54		68
01/07/03	69	69	80	43	93	118	62		72
01/08/03	52	67	75	46	91	134	89		62
01/09/03	61	58	86	47	84	109	63		59
01/10/03	66	60	82	53	125	116	76		57
01/11/03	60	46	88	50	71	135	68		56
01/12/03	96	54	90	61	60	114	53		57
01/13/03	73	69	83	47	97	120	64		58
01/14/03	64	77	78	49	86	128	63		57
01/15/03	63	60	97	55	101	129	74		64
01/16/03	76	70	82	47	93	129	72		67
01/17/03	82	86	87	43	108	120	94		70
01/18/03	118	61	86	48	86	116	98		64
01/19/03	119	44	86	46	75	114	79		60
01/20/03	92	66	90	39	85	118	89		62
01/21/03	77	66	76	43	115	108	67		60
01/22/03	71	74	81	54	99	131	70		58
01/23/03	67	75	83	46	90	121	79		62
01/24/03	92	88	94	47	128	127	73		64
01/25/03	93	69	94	50	87	113	87		68
01/26/03	129	58	84	48	80	81	71		70
01/27/03	79	64	77	39	86	136	53		68
01/28/03	79	55	82	45	84	120	53		61
01/29/03	85	67	97	38	91	135	74		60
01/30/03	88	93	75	33	76	117	67		66
01/31/03	76	84	100	48	105	121	92		72
02/01/03	95	93	115	53	120	130	92		66
02/02/03	92	52	77	36	70	104	85		64
02/03/03	52	65	90	40	91	83	54		60
02/04/03	52	59	84	40	77	109	55		59
02/05/03	58	68	68	44	81	124	52		57
02/06/03	66	71	84	38	87	99	45		56
02/07/03	67	57	101	49	104	122	69		56
02/08/03	88	63	74	45	82	113	75		56
02/09/03	89	42	76	42	70	112	58		56
02/10/03	57	62	97	40	94	120	66		60
02/11/03	50	69	102	32	72	113	61		55
02/12/03	62	69	80	38	76	113	60		58
02/13/03	52	70	79	28	99	128	58		60
02/14/03	98	98	87	42	115	133	88		60
02/15/03	109	70	83	35	99	124	79		58
02/16/03	96	55	97	43	71	139	84		60
02/17/03	86	61	83	53	89	115	85		60
02/18/03	71	73	81	43	88	116	60		57
02/19/03	62	59	68	38	85	96	54		56
02/20/03	82	70	72	35	95	121	72		64
02/21/03	88	98	81	44	94	108	70		60
02/22/03	96	67	99	38	112	119	82		58
02/23/03	92	47	78	47	63	115	57		60
02/24/03	64	90	94	33	85	142	59		57
02/25/03	72	60	80	32	88	101	65		55
02/26/03	62	61	88	39	85	142	63		56
02/27/03	69	67	92	38	96	121	61		55
02/28/03	75	98	82	50	107	118	72		56
03/01/03	92	83	107	45	149	151	84		58
03/02/03	111	41	100	49	77	139	75		57
03/03/03	76	78	100	55	80	129	68		55
03/04/03	83	77	91	45	83	116	57		54
03/05/03	78	64	87	40	86	113	57		56
03/06/03	48	52	70	46	82	124	53		57
03/07/03	73	87	107	42	134	135	79		58
03/08/03	89	47	105	51	90	114	79		60
03/09/03	132	53	81	43	73	110	70		62
03/10/03	81	71	68	44	80	123	58		62
03/11/03	81	74	78	43	97	113	44		62
03/12/03	72	70	91	50	86	109	68		63
03/13/03	91	64	82	40	114	131	61		64
03/14/03	94	81	102	54	109	149	85		62
03/15/03	90	73	144	50	93	141	74		58
03/16/03	89	36	99	36	81	115	70		60
03/17/03	72	84	82	55	89	98	72		56
03/18/03	70	86	88	48	83	117	63		64
03/19/03	94	48	82	56	109	121	77		60
03/20/03	61	49	83	46	74	104	72		60
03/21/03	80	84	95	55	110	126	110		62
03/22/03	123	56	102	42	60	124	89		64
03/23/03	134	58	90	40	77	126	78		58
03/24/03	78	80	84	36	96	133	49		60
03/25/03	79	81	91	38	90	110	71		62
03/26/03	85	75	90	55	102	107	91		68
03/27/03	93	70	84	48	93	134	70		71
03/28/03	96	99	92	61	96	111	88		66
03/29/03	98	51	97	45	81	126	80		65
03/30/03	128	59	88	51	72	111	60		72
03/31/03	90	54	104	44	97	114	52		73
04/01/03	85	90	98	66	147	141	93		62
04/02/03	63	68	71	51	95	100	73		58
04/03/03	65	75	90	49	96	115	63		56
04/04/03	62	83	106	53	102	114	98		56
04/05/03	92	49	112	35	96	129	75		57
04/06/03	112	39	103	51	77	105	80		57
04/07/03	58	60	114	51	97	125	56		65
04/08/03	86	57	108	47	67	113	70		70
04/09/03	91	86	79	57	87	105	62		70
04/10/03	79	82	100	52	109	112	57		64
04/11/03	80	80	93	47	93	142	93		63
04/12/03	103	71	105	53	76	147	89		62
04/13/03	102	56	113	53	83	116	80		62
04/14/03	78	85	88	45	90	87	52		56
04/15/03	66	74	77	33	103	104	67		56
04/16/03	64	67	97	44	83	97	85		57
04/17/03	51	61	102	37	104	124	69		58
04/18/03	76	83	97	58	102	127	81		60
04/19/03	114	52	93	55	101	108	60		62
04/20/03	122	34	85	48	65	115	66		65
04/21/03	70	56	83	46	89	111	55		59
04/22/03	59	67	100	51	93	118	86		55
04/23/03	66	59	90	50	98	100	63		58
04/24/03	78	70	101	42	89	111	93		58
04/25/03	93	78	102	53	97	148	87		62
04/26/03	108	61	93	56	94	121	82		62
04/27/03	134	60	107	44	79	124	91		60
04/28/03	93	65	90	59	87	100	65		60
04/29/03	62	74	83	48	92	96	66		58
04/30/03	72	77	105	55	104	118	67		60
05/01/03	66	78	87	59	146	133	79		59
05/02/03	73	90	123	43	111	155	61		58
05/03/03	82	56	103	39	81	117	75		58
05/04/03	122	48	93	42	62	96	82		61
05/05/03	76	79	90	54	98	128	65		62
05/06/03	57	58	84	44	92	114	69		62
05/07/03	70	67	79	51	86	99	65		58
05/08/03	74	87	88	34	96	118	61		59
05/09/03	84	81	97	45	88	118	73		60
05/10/03	111	64	82	46	97	122	80		61
05/11/03	121	46	82	55	76	93	75		63
05/12/03	88	81	90	62	113	103	52		66
05/13/03	89	82	84	41	96	109	85		64
05/14/03	85	75	101	50	89	107	60		60
05/15/03	83	89	76	53	129	120	79		62
05/16/03	112	109	96	51	113	102	90		65
05/17/03	108	62	89	56	93	102	88		66
05/18/03	97	41	76	58	86	92	59		64
05/19/03	83	93	89	58	108	119	64		65
05/20/03	69	73	84	44	101	129	63		68
05/21/03	90	77	85	47	92	95	62		70
05/22/03	81	102	71	44	104	101	55		68
05/23/03	85	94	100	53	119	109	93		66
05/24/03	91	69	72	46	103	121	112		62
05/25/03	101	40	83	39	69	129	70		63
05/26/03	94	47	100	48	68	105	73		63
05/27/03	94	60	78	51	81	128	70		70
05/28/03	86	63	75	56	112	128	58		68
05/29/03	82	71	85	42	87	104	53		68
05/30/03	87	93	113	48	102	109	88		66
05/31/03	111	52	89	51	93	115	91		66
06/01/03	146	57	84	54	134	146	94		68
06/02/03	99	63	94	54	93	119	68		68
06/03/03	92	57	88	49	91	125	78		64
06/04/03	95	62	86	46	95	97	75		67
06/05/03	64	69	74	50	92	97	70		64
06/06/03	85	71	96	56	125	114	84		64
06/07/03	121	46	97	49	84	125	74		66
06/08/03	115	42	104	41	74	102	81		65
06/09/03	63	69	92	49	100	111	52		63
06/10/03	75	77	107	47	102	109	62		64
06/11/03	69	72	91	42	95	106	63		66
06/12/03	81	67	81	48	83	72	63		64
06/13/03	88	92	106	46	128	100	70		66
06/14/03	91	41	86	54	105	117	88		66
06/15/03	115	54	92	46	95	100	95		69
06/16/03	67	66	65	51	83	118	80		68
06/17/03	86	57	85	30	74	100	64		68
06/18/03	101	67	113	40	87	117	74		68
06/19/03	77	61	105	36	102	107	72		64
06/20/03	68	94	100	48	146	114	98		64
06/21/03	84	50	71	51	56	106	75		63
06/22/03	112	41	106	42	89	112	76		64
06/23/03	65	78	89	48	102	118	64		66
06/24/03	89	80	100	41	103	113	75		66
06/25/03	83	80	68	52	98	108	73		69
06/26/03	75	78	89	41	89	123	72		70
06/27/03	72	81	87	51	98	137	73		68
06/28/03	112	62	79	43	95	125	68		68
06/29/03	106	53	60	50	72	110	82		70
06/30/03	100	73	83	54	116	106	66		71
07/01/03	103	77	114	52	169	127	77		73
07/02/03	77	66	80	39	115	101	74		74
07/03/03	81	95	86	55	96	117	100		75
07/04/03	111	63	79	36	69	89	91		76
07/05/03	106	57	87	54	91	99	94		76
07/06/03	111	51	70	38	66	118	73		74
07/07/03	72	62	79	33	92	116	83		72
07/08/03	95	54	82	60	106	75	63		72
07/09/03	76	71	83	29	99	116	78		72
07/10/03	82	84	100	36	92	124	81		72
07/11/03	100	80	88	47	100	131	78		78
07/12/03	123	61	87	41	83	110	80		75
07/13/03	89	44	78	39	80	97	79		74
07/14/03	103	72	77	51	85	134	68		76
07/15/03	64	87	68	59	124	94	71		76
07/16/03	82	64	75	46	91	94	62		78
07/17/03	75	78	69	45	101	119	64		79
07/18/03	90	77	85	39	91	102	58		74
07/19/03	158	59	83	62	85	91	72		78
07/20/03	101	60	74	42	65	91	69		78
07/21/03	115	64	75	60	90	124	58		76
07/22/03	66	67	106	47	101	115	56		73
07/23/03	73	76	84	50	89	123	65		75
07/24/03	56	61	85	52	78	115	53		74
07/25/03	88	79	80	50	90	101	81		74
07/26/03	102	56	83	53	86	86	65		72
07/27/03	115	60	77	41	73	104	62		72
07/28/03	79	81	95	45	102	109	61		72
07/29/03	79	47	78	43	94	98	52		76
07/30/03	72	61	81	54	97	93	69		77
07/31/03	71	67	76	49	102	117	72		74
08/01/03	92	84	79	59	142	148	90		72
08/02/03	98	51	69	41	96	98	79		74
08/03/03	114	45	81	59	65	87	79		72
08/04/03	79	58	101	41	87	96	63		73
08/05/03	68	59	88	31	91	90	60		74
08/06/03	83	82	76	41	85	112	67		74
08/07/03	73	59	78	50	100	84	69		75
08/08/03	92	96	83	30	100	104	78		75
08/09/03	94	51	79	45	90	100	80		78
08/10/03	129	50	74	38	80	79	83		80
08/11/03	73	71	85	45	100	88	62		80
08/12/03	94	74	91	57	99	111	61		80
08/13/03	81	59	92	45	74	124	66		80
08/14/03	89	71	82	47	85	112	64		80
08/15/03	103	98	75	62	108	109	86		80
08/16/03	133	65	80	46	75	89	86		80
08/17/03	116	48	62	52	72	100	68		76
08/18/03	72	81	83	47	96	111	51		75
08/19/03	74	63	96	29	94	103	61		75
08/20/03	96	77	73	41	112	110	63		74
08/21/03	74	76	73	45	82	103	55		73
08/22/03	71	98	84	56	89	127	67		70
08/23/03	102	66	89	60	81	99	73		72
08/24/03	108	45	66	49	72	112	65		74
08/25/03	76	70	80	45	106	104	64		73
08/26/03	82	75	75	44	93	92	59		73
08/27/03	75	77	61	42	113	99	54		73
08/28/03	74	79	81	54	84	101	64		74
08/29/03	87	109	97	55	86	109	85		72
08/30/03	92	58	83	53	95	120	66		70
08/31/03	109	59	80	53	65	90	71		72
09/01/03	97	48	90	55	119	106	74		71
09/02/03	63	71	74	34	85	106	58		70
09/03/03	77	66	89	51	90	119	56		70
09/04/03	65	75	77	55	94	101	63		76
09/05/03	88	91	121	51	96	105	65		78
09/06/03	87	75	80	48	79	119	72		78
09/07/03	114	49	73	44	81	107	67		76
09/08/03	74	80	81	59	71	110	51		70
09/09/03	79	73	67	45	97	114	55		70
09/10/03	82	72	72	47	64	101	68		72
09/11/03	79	65	85	50	85	72	53		70
09/12/03	67	78	70	37	88	109	81		70
09/13/03	114	54	104	45	85	114	58		71
09/14/03	110	48	91	47	73	106	89		69
09/15/03	72	87	100	50	100	95	67		68
09/16/03	58	78	84	33	105	106	46		68
09/17/03	73	89	82	46	97	122	52		68
09/18/03	83	79	80	46	114	140	65		72
09/19/03	87	100	117	46	115	116	81		69
09/20/03	92	61	118	40	113	111	58		70
09/21/03	87	73	105	46	82	111	60		70
09/22/03	61	76	88	45	89	97	61		70
09/23/03	67	75	87	49	90	96	64		70
09/24/03	62	75	101	43	95	97	59		68
09/25/03	69	79	101	31	93	130	59		70
09/26/03	75	106	77	43	92	102	78		70
09/27/03	98	63	83	50	88	107	99		70
09/28/03	113	47	94	40	71	119	81		68
09/29/03	88	56	98	38	85	122	68		71
09/30/03	74	70	85	48	91	120	67		68
10/01/03	69	87	93	43	139	130	73		67
10/02/03	72	71	96	42	109	111	57		64
10/03/03	55	95	103	52	100	105	55		66
10/04/03	96	65	102	32	113	101	64		64
10/05/03	98	39	100	47	76	110	74		65
10/06/03	57	49	68	42	85	91	49		68
10/07/03	78	74	80	47	96	131	51		68
10/08/03	69	71	69	36	100	115	74		70
10/09/03	59	91	89	38	93	107	46		65
10/10/03	50	91	111	46	116	139	89		68
10/11/03	120	51	99	45	91	120	59		68
10/12/03	119	50	95	37	85	101	75		71
10/13/03	63	75	78	34	82	103	65		75
10/14/03	82	66	86	50	99	110	74		70
10/15/03	81	68	79	37	108	122	68		68
10/16/03	68	72	85	36	104	104	43		70
10/17/03	87	72	88	46	104	108	81		70
10/18/03	105	48	95	55	91	112	83		76
10/19/03	108	45	89	39	68	97	67		73
10/20/03	93	56	90	42	91	120	72		76
10/21/03	91	66	67	54	101	97	76		80
10/22/03	83	79	73	41	74	95	54		75
10/23/03	89	80	85	32	86	116	69		75
10/24/03	75	100	98	47	109	134	79		71
10/25/03	100	51	88	48	94	117	72		68
10/26/03	120	37	87	46	61	117	74		76
10/27/03	73	58	97	28	105	109	51		76
10/28/03	68	71	68	44	102	105	60		72
10/29/03	75	67	78	35	95	124	63		66
10/30/03	42	62	82	40	87	113	69		62
10/31/03	63	95	112	43	97	121	102		58
11/01/03	102	58	99	46	125	151	96		58
11/02/03	88	41	84	39	79	93	72		56
11/03/03	61	59	105	39	85	122	56		54
11/04/03	55	80	85	37	107	85	51		56
11/05/03	48	59	80	43	79	132	59		56
11/06/03	49	70	92	45	94	119	48		61
11/07/03	66	78	86	38	109	122	76		62
11/08/03	91	55	112	35	85	108	89		62
11/09/03	100	54	101	39	72	106	67		64
11/10/03	75	78	100	51	89	123	64		64
11/11/03	73	55	73	31	73	106	41		64
11/12/03	64	66	111	32	86	122	53		60
11/13/03	63	71	103	31	92	91	70		60
11/14/03	67	105	102	35	127	116	85		60
11/15/03	76	65	108	46	95	117	87		56
11/16/03	74	45	99	36	76	107	62		57
11/17/03	61	62	93	39	87	110	55		57
11/18/03	75	39	97	36	99	107	71		64
11/19/03	66	74	100	31	91	119	68		70
11/20/03	57	64	91	30	103	108	72		58
11/21/03	62	85	94	46	111	113	67		59
11/22/03	87	60	92	39	91	133	73		56
11/23/03	92	47	93	34	76	120	65		54
11/24/03	59	73	71	37	86	91	50		56
11/25/03	58	86	98	30	110	121	68		56
11/26/03	68	96	79	31	83	106	68		55
11/27/03	84	61	69	31	54	89	59		60
11/28/03	73	59	82	53	94	93	55		64
11/29/03	86	50	79	42	94	104	63		63
11/30/03	93	43	88	30	71	124	64		59
12/01/03	76	69	98	39	144	117	65		58
12/02/03	67	78	91	31	98	105	49		59
12/03/03	55	63	65	48	98	114	58		60
12/04/03	67	75	101	49	103	106	52		57
12/05/03	76	82	101	61	136	133	64		58
12/06/03	78	57	95	41	87	137	69		58
12/07/03	108	54	91	47	67	92	43		60
12/08/03	73	81	63	37	73	111	51		60
12/09/03	48	88	77	47	78	108	53		58
12/10/03	58	62	78	44	93	136	63		55
12/11/03	57	69	71	35	86	99	76		56
12/12/03	66	72	83	60	90	100	73		52
12/13/03	103	46	101	42	98	130	79		54
12/14/03	82	41	84	41	73	110	72		50
12/15/03	54	79	83	42	109	119	65		55
12/16/03	61	86	67	34	96	101	46		56
12/17/03	60	77	85	40	84	105	53		60
12/18/03	74	73	81	41	91	98	48		66
12/19/03	52	101	84	52	96	126	82		59
12/20/03	91	71	93	32	116	111	74		58
12/21/03	80	55	82	51	80	98	56		58
12/22/03	57	79	95	48	101	104	48		60
12/23/03	62	95	81	42	124	105	72		58
12/24/03	51	88	77	35	80	95	56		58
12/25/03	94	47	59	26	32	76	65		54
12/26/03	74	72	71	30	92	88	43		50
12/27/03	82	59	87	43	72	98	60		50
12/28/03	88	48	83	59	47	111	70		50
12/29/03	49	55	61	42	84	103	48		49
12/30/03	53	65	77	38	86	107	46		56
12/31/03	61	89	70	56	79	91	91		55
01/01/04	133	49	69	51	120	123	87		52
01/02/04	45	54	90	48	83	122	55		52
01/03/04	67	46	95	42	77	106	75		50
01/04/04	74	49	82	35	74	106	44		50
01/05/04	54	71	72	56	92	114	61		54
01/06/04	74	76	88	36	81	110	72		56
01/07/04	50	54	74	31	84	100	63		58
01/08/04	46	81	96	26	69	116	63		58
01/09/04	53	85	101	36	92	123	63		58
01/10/04	85	64	98	48	78	133	70		64
01/11/04	80	53	79	58	64	121	84		64
01/12/04	57	66	78	48	86	129	56		58
01/13/04	62	48	85	38	82	101	67		63
01/14/04	69	66	89	46	110	135	56		66
01/15/04	52	85	86	43	110	135	63		62
01/16/04	46	89	97	42	93	117	107		58
01/17/04	73	58	80	53	89	116	86		58
01/18/04	89	45	79	37	61	131	79		56
01/19/04	58	49	56	44	76	114	76		56
01/20/04	66	75	76	55	87	132	58		55
01/21/04	47	80	83	41	106	115	54		60
01/22/04	59	55	87	48	81	135	54		60
01/23/04	79	82	82	46	96	123	87		58
01/24/04	70	60	84	51	96	117	105		52
01/25/04	78	49	75	33	86	118	81		55
01/26/04	64	80	73	47	85	103	56		55
01/27/04	65	78	94	51	116	125	69		55
01/28/04	60	74	92	45	84	121	74		56
01/29/04	56	82	75	51	83	117	65		55
01/30/04	57	84	88	50	84	130	63		55
01/31/04	84	54	98	44	105	118	81		58
02/01/04	80	43	97	49	120	120	76		55
02/02/04	67	87	93	39	89	121	72		54
02/03/04	58	53	76	35	95	126	58		52
02/04/04	57	75	72	37	83	136	68		55
02/05/04	45	53	83	43	94	112	53		54
02/06/04	60	60	88	37	105	127	84		56
02/07/04	85	64	71	44	101	115	83		58
02/08/04	96	42	83	36	77	133	75		58
02/09/04	55	71	74	36	84	110	64		58
02/10/04	46	77	69	41	94	97	73		56
02/11/04	58	61	69	26	92	106	58		56
02/12/04	52	53	76	27	81	108	67		58
02/13/04	57	92	91	42	121	149	84		54
02/14/04	62	47	91	39	86	108	56		55
02/15/04	101	54	68	40	97	117	77		54
02/16/04	75	47	78	46	81	117	76		59
02/17/04	54	49	80	41	87	117	55		62
02/18/04	37	66	70	39	74	114	47		52
02/19/04	47	76	76	22	101	110	61		56
02/20/04	65	87	74	42	104	126	68		56
02/21/04	68	54	105	39	106	133	78		54
02/22/04	80	39	103	33	78	118	85		56
02/23/04	65	65	70	32	72	122	59		56
02/24/04	53	55	76	32	94	142	58		56
02/25/04	49	79	100	27	106	157	59		57
02/26/04	60	62	91	44	93	107	54		56
02/27/04	69	61	75	31	103	116	79		54
02/28/04	61	58	90	28	102	126	91		57
02/29/04	83	40	85	46	74	113	51		56
03/01/04	67	63	91	38	192	146	69		56
03/02/04	57	62	81	33	76	120	46		56
03/03/04	63	56	89	38	91	140	73		62
03/04/04	56	41	85	41	94	116	64		60
03/05/04	73	76	132	50	90	131	76		60
03/06/04	86	53	100	38	103	113	96		62
03/07/04	117	52	80	33	71	116	70		70
03/08/04	63	55	87	35	92	129	58		76
03/09/04	75	63	89	33	86	129	65		74
03/10/04	78	62	98	30	89	115	64		64
03/11/04	71	83	77	40	109	120	79		64
03/12/04	94	73	114	40	94	123	101		62
03/13/04	84	64	96	39	66	149	90		63
03/14/04	87	47	84	41	76	122	69		64
03/15/04	72	84	69	44	113	131	54		65
03/16/04	55	55	86	39	73	98	70		65
03/17/04	72	73	80	21	82	131	76		68
03/18/04	64	38	88	33	94	108	75		64
03/19/04	82	90	92	47	99	114	67		62
03/20/04	78	54	88	42	81	129	106		64
03/21/04	86	57	78	34	61	110	82		62
03/22/04	93	70	99	30	83	96	74		60
03/23/04	74	57	70	47	87	97	55		62
03/24/04	61	53	91	39	72	107	50		62
03/25/04	59	68	89	28	77	146	59		62
03/26/04	66	83	101	47	90	107	77		63
03/27/04	90	58	88	32	86	114	74		64
03/28/04	88	39	82	44	75	100	74		72
03/29/04	77	79	86	39	67	106	60		78
03/30/04	55	71	85	26	92	104	55		65
03/31/04	70	69	78	51	108	109	66		63
04/01/04	57	59	92	20	121	100	58		60
04/02/04	87	61	80	47	106	102	74		60
04/03/04	86	44	83	25	84	106	105		62
04/04/04	74	47	77	40	62	107	86		64
04/05/04	63	60	85	40	86	105	59		64
04/06/04	69	52	64	42	62	103	56		62
04/07/04	68	72	70	28	75	111	69		62
04/08/04	61	64	71	34	86	111	84		60
04/09/04	80	75	80	44	76	104	76		64
04/10/04	106	48	81	32	91	89	89		62
04/11/04	97	34	60	32	62	85	73		69
04/12/04	64	63	81	48	94	111	64		64
04/13/04	70	61	75	22	76	117	59		63
04/14/04	54	74	67	48	90	101	74		63
04/15/04	66	61	65	42	89	90	71		64
04/16/04	59	72	72	49	98	113	93		63
04/17/04	80	53	107	51	90	97	100		58
04/18/04	63	32	71	21	78	78	62		59
04/19/04	71	50	69	38	94	78	69		60
04/20/04	59	68	55	39	96	93	54		62
04/21/04	63	66	83	52	89	99	56		64
04/22/04	64	45	91	40	91	108	54		65
04/23/04	89	66	69	42	101	90	82		73
04/24/04	106	42	83	36	92	99	93		70
04/25/04	101	40	81	30	72	97	67		75
04/26/04	70	69	93	37	93	103	56		80
04/27/04	71	59	74	39	74	88	57		83
04/28/04	75	63	78	37	81	104	46		69
04/29/04	61	71	73	30	78	96	42		66
04/30/04	86	68	76	46	106	107	82		63
05/01/04	124	62	89	34	146	113	89		72
05/02/04	119	31	85	48	96	90	72		80
05/03/04	77	69	61	29	85	103	50		86
05/04/04	87	68	78	34	92	91	55		77
05/05/04	71	69	83	35	75	78	57		73
05/06/04	96	68	71	37	79	93	60		70
05/07/04	81	102	86	43	113	83	70		74
05/08/04	100	56	75	41	87	84	75		72
05/09/04	103	40	96	25	84	102	57		70
05/10/04	51	55	73	28	98	94	68		66
05/11/04	67	59	72	39	95	95	53		66
05/12/04	71	57	75	43	80	126	61		64
05/13/04	79	67	69	41	95	99	64		68
05/14/04	63	86	85	45	92	100	80		71
05/15/04	84	58	88	43	105	91	65		70
05/16/04	111	39	74	37	80	92	79		70
05/17/04	68	75	78	45	81	107	55		68
05/18/04	66	67	74	39	87	122	68		66
05/19/04	61	59	67	29	77	105	72		67
05/20/04	55	72	60	42	94	105	59		66
05/21/04	67	87	70	49	84	83	73		64
05/22/04	95	61	75	38	98	83	79		66
05/23/04	107	38	73	36	72	91	69		64
05/24/04	62	63	77	39	103	113	55		65
05/25/04	51	55	94	33	101	113	59		64
05/26/04	81	62	74	33	96	102	64		66
05/27/04	60	84	69	33	98	99	66		64
05/28/04	55	125	93	42	84	119	76		65
05/29/04	75	56	70	36	79	106	72		66
05/30/04	97	52	64	45	82	102	87		69
05/31/04	87	44	66	30	69	96	60		72
06/01/04	91	91	71	32	138	115	76		70
06/02/04	74	86	86	41	80	84	65		70
06/03/04	58	84	69	28	81	101	61		70
06/04/04	70	86	82	38	107	114	80		70
06/05/04	85	47	88	40	90	116	68		68
06/06/04	100	43	65	45	73	98	53		70
06/07/04	59	66	93	41	89	92	60		66
06/08/04	57	54	68	38	83	97	60		68
06/09/04	66	60	76	42	94	98	59		65
06/10/04	57	83	64	34	94	106	68		66
06/11/04	69	106	91	39	97	112	75		68
06/12/04	86	60	79	27	78	102	61		68
06/13/04	99	40	80	47	82	92	63		70
06/14/04	68	87	76	35	76	102	65		69
06/15/04	55	65	75	32	94	102	72		70
06/16/04	61	69	63	37	105	88	69		67
06/17/04	65	75	65	30	87	99	58		66
06/18/04	68	86	82	38	115	113	62		68
06/19/04	82	55	79	30	82	90	77		66
06/20/04	80	52	63	41	73	90	89		68
06/21/04	63	76	71	39	92	84	61		68
06/22/04	63	78	69	36	83	97	46		68
06/23/04	65	82	77	36	88	101	46		70
06/24/04	62	68	82	43	104	100	57		69
06/25/04	71	81	85	27	102	100	80		72
06/26/04	116	49	85	41	81	80	60		72
06/27/04	115	49	81	53	57	109	73		70
06/28/04	74	70	90	53	86	111	65		70
06/29/04	64	68	74	41	84	89	51		68
06/30/04	53	63	62	37	103	73	50		70
07/01/04	58	67	76	26	136	90	62		68
07/02/04	58	76	75	33	106	97	72		68
07/03/04	70	59	88	40	81	107	75		68
07/04/04	107	45	70	30	79	92	80		70
07/05/04	106	56	75	31	78	86	63		70
07/06/04	60	69	69	40	83	86	60		68
07/07/04	56	63	72	30	90	83	65		68
07/08/04	66	68	77	44	94	97	58		68
07/09/04	81	67	80	39	109	89	58		70
07/10/04	86	56	73	34	88	111	86		70
07/11/04	123	45	88	48	62	103	73		72
07/12/04	71	62	73	32	75	64	66		74
07/13/04	107	66	80	39	88	80	67		76
07/14/04	65	76	53	44	96	92	62		76
07/15/04	81	73	66	50	114	97	74		78
07/16/04	82	107	70	46	90	105	71		78
07/17/04	67	49	82	44	84	94	54		80
07/18/04	65	37	82	38	92	88	61		78
07/19/04	56	58	62	37	107	93	58		78
07/20/04	74	66	74	36	103	96	58		77
07/21/04	73	75	67	41	79	88	56		74
07/22/04	48	74	59	46	80	100	60		72
07/23/04	76	81	91	39	92	109	76		72
07/24/04	98	56	64	40	83	93	92		72
07/25/04	112	43	85	40	76	110	76		73
07/26/04	75	65	79	34	84	93	58		72
07/27/04	59	74	71	33	82	98	56		72
07/28/04	73	62	78	59	102	103	61		70
07/29/04	52	79	62	44	94	90	63		71
07/30/04	82	68	78	27	87	95	80		71
07/31/04	106	50	71	56	91	83	73		71
08/01/04	106	50	100	36	140	106	79		71
08/02/04	79	71	79	43	71	102	69		72
08/03/04	82	68	65	31	90	96	67		71
08/04/04	65	61	74	42	104	98	55		68
08/05/04	62	60	71	27	89	86	53		71
08/06/04	64	71	81	47	90	85	71		70
08/07/04	68	50	71	46	75	80	60		72
08/08/04	95	44	69	33	68	80	58		70
08/09/04	81	80	55	30	95	88	56		73
08/10/04	54	58	76	33	108	101	61		76
08/11/04	64	48	73	41	92	78	50		74
08/12/04	65	72	67	32	99	80	54		72
08/13/04	75	64	76	32	102	94	84		74
08/14/04	85	52	72	28	85	108	91		73
08/15/04	89	41	88	47	69	114	94		72
08/16/04	52	56	83	42	93	92	63		73
08/17/04	73	67	78	41	87	117	71		73
08/18/04	67	57	75	27	99	81	82		72
08/19/04	50	66	58	31	83	93	65		70
08/20/04	68	66	95	39	101	102	69		70
08/21/04	79	53	81	47	76	94	54		70
08/22/04	94	38	73	27	65	106	76		70
08/23/04	75	68	65	33	94	86	72		68
08/24/04	78	54	75	39	73	95	51		68
08/25/04	70	66	73	41	104	107	49		71
08/26/04	71	61	83	26	106	79	62		72
08/27/04	74	71	90	35	103	81	63		74
08/28/04	73	46	84	31	72	100	93		72
08/29/04	88	33	95	41	74	78	61		73
08/30/04	63	58	76	48	89	94	61		72
08/31/04	63	48	81	48	73	98	59		74
09/01/04	64	94	89	46	127	93	67		76
09/02/04	68	55	64	42	95	80	78		77
09/03/04	60	91	99	32	84	72	86		72
09/04/04	105	45	80	30	72	80	76		74
09/05/04	80	46	74	39	71	88	84		84
09/06/04	109	50	56	44	56	81	53		80
09/07/04	72	57	60	33	86	86	58		78
09/08/04	80	64	66	36	85	81	60		80
09/09/04	69	52	68	39	78	80	45		80
09/10/04	70	73	81	41	98	75	78		79
09/11/04	102	58	66	34	95	80	80		80
09/12/04	100	36	58	38	67	84	66		75
09/13/04	90	71	69	39	98	76	49		76
09/14/04	57	58	54	50	87	101	42		74
09/15/04	68	87	56	42	116	102	76		74
09/16/04	56	50	73	42	69	79	64		74
09/17/04	86	63	83	39	91	102	67		72
09/18/04	93	52	67	30	88	95	96		72
09/19/04	111	27	65	39	71	84	66		68
09/20/04	65	64	89	37	91	91	72		67
09/21/04	76	56	51	44	78	82	56		72
09/22/04	76	67	67	33	88	79	57		75
09/23/04	70	55	70	38	91	79	51		76
09/24/04	73	79	78	49	87	109	65		74
09/25/04	101	71	76	58	77	97	82		72
09/26/04	106	31	76	44	80	97	57		71
09/27/04	72	76	72	54	92	99	57		70
09/28/04	58	65	65	28	82	85	73		66
09/29/04	64	63	68	38	78	93	62		66
09/30/04	58	69	54	44	101	111	41		66
10/01/04	75	79	82	36	183	99	72		67
10/02/04	93	46	90	45	72	85	82		66
10/03/04	83	39	67	37	71	79	49		66
10/04/04	73	42	71	46	84	85	42		66
10/05/04	69	66	76	30	107	106	48		66
10/06/04	52	57	51	38	86	89	51		68
10/07/04	69	67	71	35	105	91	61		70
10/08/04	87	71	92	31	92	126	54		70
10/09/04	73	44	83	37	93	87	71		68
10/10/04	75	37	80	34	74	98	62		66
10/11/04	66	68	72	50	83	91	53		67
10/12/04	40	60	61	52	105	99	51		68
10/13/04	55	47	62	47	102	94	54		70
10/14/04	57	62	70	25	72	93	51		69
10/15/04	64	82	83	53	116	126	56		66
10/16/04	92	41	96	37	93	104	67		64
10/17/04	88	37	74	45	60	87	62		65
10/18/04	58	66	77	33	86	89	51		66
10/19/04	57	91	84	40	79	123	62		64
10/20/04	48	77	84	26	66	112	71		60
10/21/04	64	50	77	38	71	93	52		58
10/22/04	60	82	84	49	98	86	77		62
10/23/04	86	65	82	41	77	111	72		64
10/24/04	98	35	67	35	57	95	61		62
10/25/04	75	64	71	39	96	92	47		62
10/26/04	35	71	82	27	88	115	40		58
10/27/04	40	68	74	31	86	103	58		58
10/28/04	66	74	82	30	102	101	48		60
10/29/04	57	75	73	43	116	97	71		60
10/30/04	105	56	87	43	94	97	82		62
10/31/04	113	55	84	43	60	82	117		61
11/01/04	77	68	71	43	140	89	71		62
11/02/04	54	70	60	31	98	83	59		62
11/03/04	52	47	64	30	81	86	39		61
11/04/04	46	56	82	30	81	81	53		56
11/05/04	48	62	70	47	103	97	58		57
11/06/04	87	32	76	28	80	100	79		58
11/07/04	79	49	82	44	65	81	65		60
11/08/04	48	65	62	39	88	116	53		60
11/09/04	56	51	79	26	96	112	58		60
11/10/04	49	59	87	43	89	98	78		58
11/11/04	53	53	81	36	91	99	64		59
11/12/04	60	64	78	47	117	98	65		60
11/13/04	83	45	78	39	99	101	75		63
11/14/04	71	46	76	42	59	100	66		64
11/15/04	67	75	75	43	99	90	57		64
11/16/04	58	62	64	43	74	94	49		64
11/17/04	69	67	67	29	76	95	54		64
11/18/04	52	68	63	31	88	88	52		62
11/19/04	54	71	83	45	93	89	90		59
11/20/04	107	61	92	33	76	101	65		60
11/21/04	60	32	72	31	66	90	51		51
11/22/04	69	70	76	38	90	90	48		56
11/23/04	52	80	62	32	101	100	47		56
11/24/04	49	104	86	35	82	126	88		58
11/25/04	63	52	56	27	47	73	53		57
11/26/04	62	55	63	27	68	106	60		58
11/27/04	51	57	92	47	69	94	57		54
11/28/04	55	45	76	26	71	118	57		57
11/29/04	50	71	68	32	73	85	47		51
11/30/04	56	54	75	34	78	91	43		50
12/01/04	52	77	79	42	113	111	48		52
12/02/04	42	58	66	43	82	64	36		53
12/03/04	57	66	94	38	93	93	57		52
12/04/04	62	48	91	35	102	96	54		50
12/05/04	69	44	88	34	62	105	38		50
12/06/04	36	62	72	41	80	86	46		50
12/07/04	44	73	92	42	85	113	53		52
12/08/04	54	62	75	34	82	108	39		56
12/09/04	42	69	71	44	94	98	54		58
12/10/04	43	63	88	43	92	118	75		65
12/11/04	86	68	89	42	76	92	63		70
12/12/04	89	40	57	39	78	106	64		58
12/13/04	62	60	83	33	99	91	49		58
12/14/04	51	76	79	26	90	93	50		68
12/15/04	45	82	65	42	117	131	63		66
12/16/04	56	86	59	32	97	110	50		62
12/17/04	53	102	88	40	90	109	47		60
12/18/04	73	61	79	37	102	104	69		68
12/19/04	58	55	78	36	70	84	53		66
12/20/04	40	66	76	34	101	94	66		60
12/21/04	60	73	55	38	96	80	66		58
12/22/04	53	71	77	31	101	105	48		57
12/23/04	34	78	81	45	97	93	71		54
12/24/04	64	67	71	31	69	76	64		53
12/25/04	83	36	57	28	37	61	66		55
12/26/04	74	40	57	39	68	72	63		52
12/27/04	49	62	72	36	71	90	60		58
12/28/04	56	59	95	26	73	84	61		54
12/29/04	50	41	80	30	78	83	67		55
12/30/04	44	72	76	36	67	72	57		54
12/31/04	63	78	79	32	66	94	64		52
01/01/05	82	50	66	47	128	97	79		49
01/02/05	43	48	69	35	67	104	48		52
01/03/05	35	78	78	42	80	83	44		50
01/04/05	24	63	81	32	62	104	41		48
01/05/05	40	53	57	35	77	97	68		50
01/06/05	33	74	63	37	72	83	47		51
01/07/05	37	68	104	38	72	117	62		50
01/08/05	35	50	95	31	91	113	64		56
01/09/05	47	43	73	41	53	107	62		60
01/10/05	39	57	90	33	63	100	59		60
01/11/05	47	56	54	34	90	100	73		54
01/12/05	37	84	60	44	74	101	43		54
01/13/05	51	65	49	25	67	99	62		54
01/14/05	51	97	56	49	78	98	66		60
01/15/05	68	55	93	40	96	95	80		60
01/16/05	65	55	83	49	55	103	83		66
01/17/05	43	43	64	55	73	106	57		67
01/18/05	33	66	67	33	83	113	55		67
01/19/05	56	56	72	34	80	132	91		70
01/20/05	35	66	73	40	94	106	71		65
01/21/05	32	66	70	37	99	104	75		62
01/22/05	67	50	78	34	89	97	82		60
01/23/05	53	39	73	30	77	92	70		62
01/24/05	50	56	64	39	77	100	58		61
01/25/05	63	65	61	38	76	99	60		64
01/26/05	45	62	78	28	85	93	51		60
01/27/05	39	59	83	34	83	103	50		56
01/28/05	39	83	81	32	94	110	70		54
01/29/05	71	50	70	45	76	125	62		57
01/30/05	42	45	66	43	54	93	63		55
01/31/05	42	67	67	40	85	110	43		58
02/01/05	28	47	76	33	136	94	48		59
02/02/05	44	58	69	30	82	103	61		58
02/03/05	36	50	93	26	92	81	51		59
02/04/05	41	83	77	31	79	112	53		62
02/05/05	52	45	67	31	71	92	66		60
02/06/05	46	44	72	36	58	87	79		56
02/07/05	52	60	58	31	81	86	55		57
02/08/05	47	66	72	32	96	93	43		58
02/09/05	31	60	69	30	79	91	61		60
02/10/05	34	56	78	32	89	111	54		64
02/11/05	21	89	76	25	87	116	82		58
02/12/05	47	63	64	33	91	99	75		58
02/13/05	66	57	89	37	73	70	66		62
02/14/05	30	54	77	47	93	78	52		59
02/15/05	27	59	80	37	85	97	74		57
02/16/05	36	67	65	40	67	80	54		61
02/17/05	30	70	64	31	68	103	55		64
02/18/05	35	81	116	35	103	124	51		58
02/19/05	39	66	90	27	73	86	56		56
02/20/05	47	41	89	35	58	106	57		56
02/21/05	33	46	87	40	68	99	48		54
02/22/05	28	66	60	28	82	118	55		54
02/23/05	41	64	59	37	84	87	48		58
02/24/05	28	76	86	35	85	90	53		58
02/25/05	42	82	68	38	96	83	63		57
02/26/05	58	40	59	35	74	88	81		60
02/27/05	49	25	89	25	59	89	58		58
02/28/05	47	51	80	38	89	94	62		60
03/01/05	43	72	84	34	131	115	70		60
03/02/05	26	51	85	36	85	80	59		58
03/03/05	39	49	102	37	87	96	72		58
03/04/05	27	56	71	46	81	97	73		58
03/05/05	53	53	69	37	88	100	101		58
03/06/05	61	39	84	41	58	82	73		60
03/07/05	40	67	62	35	81	88	58		63
03/08/05	29	52	93	28	99	77	49		62
03/09/05	35	61	80	31	65	100	68		63
03/10/05	37	63	71	40	86	95	69		64
03/11/05	39	73	79	44	92	91	84		67
03/12/05	45	49	75	29	71	97	67		60
03/13/05	50	41	82	33	63	70	58		58
03/14/05	54	46	72	35	80	86	55		64
03/15/05	46	46	75	41	94	102	65		60
03/16/05	42	74	74	27	74	96	55		63
03/17/05	43	47	70	37	88	65	73		60
03/18/05	36	71	98	48	101	83	61		57
03/19/05	54	46	70	34	67	89	52		56
03/20/05	50	33	67	27	77	88	68		58
03/21/05	37	59	95	34	93	92	58		60
03/22/05	37	67	91	47	87	114	41		58
03/23/05	34	52	83	28	81	107	46		55
03/24/05	28	53	64	50	76	96	68		54
03/25/05	45	60	65	30	92	90	61		55
03/26/05	32	54	82	31	69	92	69		62
03/27/05	42	47	69	43	59	91	55		64
03/28/05	34	47	82	26	83	91	53		60
03/29/05	55	70	64	33	93	91	51		60
03/30/05	36	57	78	47	88	92	62		63
03/31/05	31	65	60	43	91	107	58		66
04/01/05	40	65	87	49	146	111	76		68
04/02/05	44	50	68	41	79	76	70		68
04/03/05	68	42	74	37	61	87	73		60
04/04/05	42	58	81	31	96	96	59		60
04/05/05	47	58	56	34	94	93	63		67
04/06/05	49	71	71	31	79	114	67		74
04/07/05	29	62	66	28	86	117	56		60
04/08/05	46	75	82	51	94	90	70		59
04/09/05	52	48	93	41	83	83	92		58
04/10/05	66	38	76	45	76	96	74		62
04/11/05	30	60	62	39	79	79	52		66
04/12/05	50	50	74	25	79	85	80		64
04/13/05	34	53	63	36	87	86	65		62
04/14/05	32	75	68	33	89	89	66		63
04/15/05	59	63	80	32	101	83	72		65
04/16/05	41	53	77	30	94	80	65		66
04/17/05	53	42	64	39	61	75	68		62
04/18/05	38	65	66	39	94	77	64		59
04/19/05	31	57	64	22	77	112	51		60
04/20/05	41	51	76	24	101	78	49		62
04/21/05	31	60	77	41	92	90	57		62
04/22/05	39	85	90	31	98	103	86		60
04/23/05	57	41	74	50	84	101	73		59
04/24/05	43	32	83	39	69	89	65		62
04/25/05	34	61	78	49	105	94	52		62
04/26/05	38	65	76	33	89	104	53		64
04/27/05	31	76	83	40	96	95	60		61
04/28/05	34	68	77	36	90	98	71		62
04/29/05	39	80	64	37	83	107	76		62
04/30/05	50	51	81	36	79	94	64		64
05/01/05	65	61	59	32	135	112	66		64
05/02/05	38	68	80	27	69	112	57		66
05/03/05	44	54	64	30	87	78	67		66
05/04/05	21	57	81	37	87	97	81		66
05/05/05	27	76	84	27	90	109	61		65
05/06/05	52	64	87	33	100	80	64		63
05/07/05	50	48	70	32	89	100	83		63
05/08/05	70	41	68	22	74	70	48		64
05/09/05	47	65	75	35	78	84	66		61
05/10/05	49	60	55	36	90	99	57		62
05/11/05	36	74	79	36	76	93	58		64
05/12/05	44	58	67	29	92	94	59		69
05/13/05	37	77	77	46	96	100	85		73
05/14/05	40	43	83	42	75	88	75		73
05/15/05	82	31	75	36	71	93	90		72
05/16/05	41	53	55	28	87	82	47		65
05/17/05	36	50	60	41	92	102	63		67
05/18/05	47	57	74	36	89	86	55		67
05/19/05	48	58	71	27	77	110	51		71
05/20/05	54	72	73	38	99	108	76		73
05/21/05	68	52	73	35	62	91	71		75
05/22/05	56	38	77	38	62	87	74		75
05/23/05	39	46	96	46	78	69	54		71
05/24/05	52	66	68	38	75	81	67		69
05/25/05	44	71	113	38	83	100	61		68
05/26/05	45	67	59	34	90	73	50		67
05/27/05	31	102	81	34	104	84	68		67
05/28/05	47	54	79	46	78	83	43		67
05/29/05	63	56	76	31	57	89	94		66
05/30/05	37	41	63	36	57	94	68		67
05/31/05	48	57	59	44	72	100	55		68
06/01/05	47	91	83	20	149	99	64		68
06/02/05	32	76	59	42	70	101	64		65
06/03/05	37	62	68	39	101	104	86		67
06/04/05	50	54	94	26	79	108	57		67
06/05/05	54	29	65	41	76	88	65		66
06/06/05	27	67	61	42	75	90	65		66
06/07/05	34	44	63	35	87	95	68		66
06/08/05	42	65	78	30	83	97	53		65
06/09/05	44	53	57	31	106	83	43		68
06/10/05	52	60	79	32	87	87	53		68
06/11/05	44	49	78	35	82	88	67		67
06/12/05	46	31	75	33	73	86	68		68
06/13/05	41	60	82	41	80	76	53		70
06/14/05	39	53	79	24	78	81	54		70
06/15/05	42	67	75	36	97	92	62		69
06/16/05	42	66	67	33	79	94	55		67
06/17/05	38	69	70	29	100	101	75		67
06/18/05	47	46	79	40	96	86	82		66
06/19/05	61	49	64	44	55	89	59		68
06/20/05	35	82	72	43	85	105	61		71
06/21/05	44	63	66	38	82	79	62		72
06/22/05	43	76	68	43	90	96	62		74
06/23/05	47	75	74	38	90	89	67		69
06/24/05	45	85	75	39	85	85	62		70
06/25/05	54	55	69	34	73	91	77		66
06/26/05	46	40	71	46	81	88	74		66
06/27/05	40	69	75	49	92	84	60		67
06/28/05	36	68	76	39	88	96	46		68
06/29/05	33	58	67	54	73	97	71		68
06/30/05	42	69	74	31	88	96	73		66
07/01/05	48	100	99	49	121	125	73		68
07/02/05	42	60	77	30	76	75	63		68
07/03/05	44	40	60	32	73	80	72		68
07/04/05	68	54	75	30	62	71	73		69
07/05/05	43	50	63	45	84	85	62		68
07/06/05	30	63	90	36	72	78	59		70
07/07/05	36	57	69	31	80	106	72		70
07/08/05	31	66	54	49	93	85	64		71
07/09/05	56	40	64	38	90	103	88		70
07/10/05	74	38	68	38	71	99	80		70
07/11/05	35	67	71	39	71	67	49		73
07/12/05	45	57	62	40	76	83	75		73
07/13/05	57	67	64	39	86	91	67		72
07/14/05	37	67	56	41	61	80	65		72
07/15/05	42	80	81	32	112	87	92		75
07/16/05	55	55	72	40	77	74	103		73
07/17/05	52	46	76	33	74	72	85		72
07/18/05	37	64	81	39	78	75	75		72
07/19/05	44	61	74	33	64	90	54		75
07/20/05	46	51	65	42	82	65	61		83
07/21/05	48	72	67	40	80	85	58		81
07/22/05	69	87	76	41	83	68	75		81
07/23/05	57	53	61	48	81	60	66		80
07/24/05	62	34	67	36	64	70	56		77
07/25/05	46	65	81	49	84	86	47		75
07/26/05	46	72	75	36	74	88	75		75
07/27/05	35	64	73	44	60	81	63		75
07/28/05	37	68	71	38	76	82	59		74
07/29/05	42	75	64	27	96	80	75		73
07/30/05	44	48	57	36	82	84	63		72
07/31/05	58	40	73	44	54	85	65		74
08/01/05	44	62	78	35	140	86	93		72
08/02/05	36	75	77	31	82	98	68		71
08/03/05	26	51	73	42	65	83	56		73
08/04/05	44	47	65	41	86	74	58		72
08/05/05	42	82	76	37	95	80	78		74
08/06/05	58	49	65	35	61	79	87		74
08/07/05	41	45	59	30	68	70	65		73
08/08/05	39	55	68	37	85	74	64		73
08/09/05	56	62	70	29	71	63	63		74
08/10/05	48	61	88	32	100	82	87		74
08/11/05	41	78	59	31	99	79	72		73
08/12/05	37	62	72	32	80	81	65		72
08/13/05	44	50	67	35	82	79	74		70
08/14/05	57	48	70	40	67	93	72		70
08/15/05	41	71	73	34	80	81	51		71
08/16/05	34	72	72	45	71	68	81		71
08/17/05	48	61	66	27	74	84	81		69
08/18/05	29	50	70	27	76	78	71		71
08/19/05	39	52	64	34	102	91	77		69
08/20/05	41	51	70	39	86	79	92		71
08/21/05	60	40	61	33	73	68	86		71
08/22/05	32	45	67	39	85	78	80		73
08/23/05	39	60	76	40	77	75	60		73
08/24/05	39	56	63	30	87	104	52		73
08/25/05	48	60	71	39	90	79	67		79
08/26/05	54	85	83	29	84	94	73		80
08/27/05	65	55	67	35	85	78	67		81
08/28/05	74	49	74	37	65	64	67		80
08/29/05	47	62	61	41	109	75	60		77
08/30/05	36	64	87	34	80	88	43		77
08/31/05	31	56	63	37	83	82	53		73
09/01/05	39	59	76	24	125	110	62		72
09/02/05	57	65	82	38	88	86	78		70
09/03/05	43	45	72	38	58	82	76		70
09/04/05	49	44	73	42	70	77	86		70
09/05/05	38	39	58	33	74	88	47		73
09/06/05	38	63	70	42	71	91	56		74
09/07/05	44	48	72	22	64	83	53		72
09/08/05	35	42	66	34	71	86	49		71
09/09/05	38	83	87	31	90	78	75		68
09/10/05	51	56	67	38	80	72	70		68
09/11/05	50	34	64	43	53	80	74		68
09/12/05	35	45	70	33	75	82	54		68
09/13/05	26	60	69	31	85	80	53		67
09/14/05	28	52	80	38	75	84	61		66
09/15/05	32	64	70	31	85	88	58		66
09/16/05	43	104	73	45	87	83	68		68
09/17/05	60	45	60	31	91	97	61		67
09/18/05	59	46	62	39	75	88	42		69
09/19/05	41	57	70	33	79	82	52		69
09/20/05	24	68	64	39	84	84	54		68
09/21/05	49	53	67	41	84	94	53		69
09/22/05	39	63	65	39	89	84	50		71
09/23/05	42	88	66	40	81	103	93		68
09/24/05	45	63	83	31	76	97	75		66
09/25/05	48	44	71	38	65	75	57		67
09/26/05	36	82	53	42	69	95	59		70
09/27/05	40	56	65	36	76	99	58		70
09/28/05	46	67	80	40	62	92	60		75
09/29/05	34	84	69	41	75	93	79		81
09/30/05	38	79	78	39	92	92	63		79
10/01/05	63	74	83	27	138	90	84		71
10/02/05	62	34	53	37	64	104	70		69
10/03/05	38	66	57	30	73	105	69		67
10/04/05	28	54	61	40	85	80	58		67
10/05/05	51	59	69	51	73	84	53		75
10/06/05	36	50	72	36	74	78	47		78
10/07/05	46	75	65	37	96	89	67		72
10/08/05	28	36	86	32	81	99	62		65
10/09/05	55	37	58	38	69	93	75		64
10/10/05	38	50	72	42	77	91	58		69
10/11/05	41	72	63	32	60	71	59		66
10/12/05	39	81	69	26	64	90	56		65
10/13/05	48	61	66	30	76	84	61		75
10/14/05	40	74	69	34	98	103	71		79
10/15/05	57	72	75	35	76	92	96		67
10/16/05	48	41	83	37	60	95	64		66
10/17/05	24	64	79	34	67	79	53		61
10/18/05	33	61	86	33	85	91	47		46
10/19/05	38	69	73	38	85	102	70		62
10/20/05	39	60	85	35	84	94	48		64
10/21/05	58	92	83	33	84	112	63		65
10/22/05	25	46	90	36	73	78	91		63
10/23/05	44	43	83	50	73	93	66		64
10/24/05	29	68	68	45	71	80	50		63
10/25/05	23	72	93	36	79	82	61		64
10/26/05	31	61	86	34	73	91	42		62
10/27/05	28	64	61	40	74	94	50		63
10/28/05	40	71	78	39	85	93	68		64
10/29/05	50	55	75	46	72	111	58		63
10/30/05	45	36	70	53	70	98	65		64
10/31/05	68	58	82	56	75	83	97		71
11/01/05	51	68	75	52	114	87	56		76
11/02/05	23	83	65	42	74	100	59		66
11/03/05	35	61	77	43	74	88	56		64
11/04/05	46	82	81	42	86	96	76		60
11/05/05	41	54	87	40	79	78	67		62
11/06/05	42	36	78	44	58	81	60		63
11/07/05	24	69	64	56	68	89	50		65
11/08/05	44	74	85	52	74	90	59		63
11/09/05	23	71	57	29	70	88	55		62
11/10/05	36	63	76	41	72	104	74		62
11/11/05	44	63	85	30	77	86	71		60
11/12/05	43	54	87	35	63	76	92		61
11/13/05	42	41	69	42	68	88	67		64
11/14/05	34	60	74	38	61	98	63		69
11/15/05	30	73	74	48	88	104	78		69
11/16/05	49	57	73	45	82	97	80		67
11/17/05	45	83	88	38	72	83	70		67
11/18/05	44	81	98	37	82	74	83		69
11/19/05	56	51	80	41	66	79	98		69
11/20/05	55	41	71	42	68	89	84		62
11/21/05	37	62	73	52	69	78	63		71
11/22/05	31	64	59	25	88	70	67		72
11/23/05	39	93	83	51	85	93	85		67
11/24/05	47	56	60	44	43	62	68		63
11/25/05	58	66	65	48	90	94	67		62
11/26/05	44	56	75	31	67	85	72		61
11/27/05	43	40	90	47	60	98	57		57
11/28/05	39	81	85	36	90	88	57		58
11/29/05	38	70	79	51	76	89	56		56
11/30/05	41	77	61	40	75	90	43		60
12/01/05	27	63	81	43	100	90	74		59
12/02/05	25	82	83	29	80	109	59		59
12/03/05	55	45	92	55	76	103	60		58
12/04/05	41	41	68	26	89	75	59		56
12/05/05	42	68	66	32	77	84	55		58
12/06/05	47	66	65	29	76	73	42		58
12/07/05	26	73	84	32	64	80	46		57
12/08/05	35	60	77	35	69	96	48		59
12/09/05	40	98	80	37	81	105	70		62
12/10/05	45	47	70	40	87	96	92		64
12/11/05	43	41	76	40	57	79	50		63
12/12/05	22	66	75	44	73	79	65		56
12/13/05	20	63	77	38	70	80	45		56
12/14/05	13	65	71	40	87	88	44		56
12/15/05	33	74	82	30	114	100	54		57
12/16/05	30	82	62	42	91	80	66		54
12/17/05	28	50	91	39	87	92	57		55
12/18/05	46	45	56	34	62	110	59		57
12/19/05	34	70	74	49	76	80	61		61
12/20/05	42	86	77	43	92	114	75		67
12/21/05	30	77	73	42	70	82	68		69
12/22/05	25	76	79	38	95	82	67		63
12/23/05	42	88	84	32	90	103	78		64
12/24/05	48	46	48	39	72	83	67		66
12/25/05	61	48	58	33	37	59	58		58
12/26/05	33	45	64	41	54	71	51		58
12/27/05	40	53	68	49	78	83	51		58
12/28/05	34	44	62	38	74	83	68		57
12/29/05	33	62	56	50	61	78	56		58
12/30/05	41	59	64	34	68	74	79		57
12/31/05	39	64	84	23	72	78	65		55
01/01/06	70	49	71	40	98	90	67		57
01/02/06	17	36	70	28	50	74	43		57
01/03/06	21	50	70	36	63	66	60		55
01/04/06	22	56	60	33	63	73	60		61
01/05/06	36	64	68	56	57	82	65		68
01/06/06	46	49	78	49	78	95	66		71
01/07/06	56	54	68	29	79	88	65		61
01/08/06	58	43	62	45	65	91	76		57
01/09/06	31	64	70	39	82	93	52		62
01/10/06	24	59	63	39	78	80	40		63
01/11/06	29	54	71	29	68	85	43		57
01/12/06	29	75	58	43	64	108	72		59
01/13/06	49	74	86	41	75	89	79		59
01/14/06	51	43	80	42	66	85	60		54
01/15/06	23	51	65	37	76	92	86		52
01/16/06	39	52	60	30	71	98	70		56
01/17/06	27	62	68	29	80	134	56		57
01/18/06	30	61	71	44	77	79	56		54
01/19/06	26	66	72	46	78	94	75		55
01/20/06	40	86	77	55	100	102	88		54
01/21/06	29	34	84	53	62	89	68		55
01/22/06	51	35	70	38	62	108	82		58
01/23/06	43	65	58	45	68	101	58		62
01/24/06	37	68	62	41	71	89	60		62
01/25/06	22	66	61	37	67	83	53		58
01/26/06	42	61	70	38	74	84	56		57
01/27/06	34	75	61	46	85	86	63		56
01/28/06	41	62	68	55	62	76	94		58
01/29/06	43	33	57	33	53	87	58		57
01/30/06	21	57	48	50	62	82	50		55
01/31/06	30	56	72	39	71	64	62		58
02/01/06	29	57	67	51	114	92	70		59
02/02/06	30	50	75	25	82	77	56		58
02/03/06	32	70	66	37	80	79	75		62
02/04/06	41	44	70	35	55	71	79		60
02/05/06	49	46	64	47	74	73	75		67
02/06/06	43	62	66	42	72	72	76		65
02/07/06	41	56	60	25	71	93	58		68
02/08/06	29	74	55	54	76	69	50		66
02/09/06	34	58	65	36	66	71	54		67
02/10/06	40	51	80	30	84	96	72		62
02/11/06	72	36	75	33	67	67	84		63
02/12/06	49	36	59	39	58	59	70		67
02/13/06	31	57	58	48	91	76	59		71
02/14/06	40	54	71	43	75	71	45		61
02/15/06	23	55	64	47	106	105	73		57
02/16/06	41	61	58	30	93	67	55		53
02/17/06	31	82	73	33	71	74	69		52
02/18/06	29	38	63	29	68	85	66		51
02/19/06	34	40	75	34	60	90	41		50
02/20/06	23	41	62	35	84	81	58		50
02/21/06	30	47	57	31	86	78	62		55
02/22/06	33	48	58	38	84	73	62		55
02/23/06	41	63	66	46	69	82	49		58
02/24/06	21	61	70	43	77	82	66		57
02/25/06	31	40	90	38	59	86	72		61
02/26/06	59	42	60	44	51	105	72		64
02/27/06	29	60	72	33	70	105	60		59
02/28/06	36	50	57	44	74	84	61		58
03/01/06	41	60	61	36	127	74	60		57
03/02/06	24	63	58	22	71	80	53		55
03/03/06	32	82	86	38	80	99	71		53
03/04/06	48	39	66	50	70	65	83		52
03/05/06	41	43	59	30	65	90	65		55
03/06/06	28	53	77	31	80	82	36		57
03/07/06	21	55	61	33	76	92	65		57
03/08/06	33	64	53	28	75	88	72		58
03/09/06	27	59	55	33	97	73	50		57
03/10/06	35	45	70	39	72	74	78		49
03/11/06	29	50	79	25	66	73	67		48
03/12/06	46	35	68	25	61	88	52		48
03/13/06	35	62	67	38	66	97	53		51
03/14/06	29	49	65	34	77	104	61		54
03/15/06	42	69	69	37	80	89	81		54
03/16/06	25	40	68	34	76	75	57		56
03/17/06	26	63	75	51	77	81	68		52
03/18/06	52	33	85	28	70	91	69		53
03/19/06	48	40	60	35	62	88	64		52
03/20/06	28	71	67	44	61	86	46		54
03/21/06	22	66	56	41	67	78	48		52
03/22/06	27	67	47	34	77	69	73		56
03/23/06	36	42	53	26	72	73	72		64
03/24/06	42	74	70	32	90	89	73		65
03/25/06	48	39	72	35	57	69	77		60
03/26/06	66	33	78	39	58	93	54		60
03/27/06	32	53	84	47	60	77	70		60
03/28/06	26	59	85	35	58	95	31		52
03/29/06	19	49	54	34	71	77	62		56
03/30/06	33	37	60	33	71	97	56		57
03/31/06	44	63	91	31	83	113	75		56
04/01/06	39	51	94	37	118	93	92		58
04/02/06	49	35	62	39	50	74	66		56
04/03/06	29	51	94	39	72	92	53		60
04/04/06	21	67	58	37	69	88	67		56
04/05/06	44	77	76	38	79	95	57		54
04/06/06	44	49	58	33	62	78	61		56
04/07/06	26	57	68	35	94	85	82		57
04/08/06	41	46	52	36	88	91	76		60
04/09/06	45	23	75	40	56	81	71		58
04/10/06	29	54	73	39	87	58	66		57
04/11/06	27	59	74	33	66	73	54		62
04/12/06	38	46	66	41	64	70	64		62
04/13/06	50	64	55	24	62	93	59		66
04/14/06	29	66	70	40	77	110	69		60
04/15/06	42	41	54	48	89	76	65		60
04/16/06	51	42	64	34	53	75	77		60
04/17/06	33	50	70	39	75	62	60		59
04/18/06	28	54	72	48	75	89	61		66
04/19/06	37	50	66	30	66	57	71		66
04/20/06	42	63	54	39	93	69	94		66
04/21/06	41	59	68	34	99	62	76		62
04/22/06	38	57	50	33	73	68	73		60
04/23/06	60	39	61	36	61	74	57		58
04/24/06	38	49	56	48	76	83	57		58
04/25/06	30	68	61	42	77	75	66		60
04/26/06	44	61	52	37	65	82	60		60
04/27/06	47	57	77	30	82	93	72		62
04/28/06	47	79	67	37	79	86	75		62
04/29/06	46	37	70	48	70	99	53		65
04/30/06	44	43	70	40	53	85	71		64
05/01/06	52	75	74	44	102	91	78		64
05/02/06	39	51	67	44	99	63	57		64
05/03/06	31	54	67	41	81	86	58		62
05/04/06	39	61	87	42	68	85	62		62
05/05/06	29	69	71	39	96	81	83		63
05/06/06	54	45	65	51	57	75	83		63
05/07/06	47	33	62	41	56	80	74		65
05/08/06	31	45	63	34	79	79	58		64
05/09/06	26	57	64	42	80	62	53		64
05/10/06	45	66	73	36	83	75	67		65
05/11/06	40	45	77	39	84	83	60		66
05/12/06	50	85	72	44	88	91	90		66
05/13/06	62	41	75	37	78	88	81		66
05/14/06	46	39	72	41	47	83	75		68
05/15/06	47	71	51	47	71	96	64		70
05/16/06	43	52	59	48	63	94	53		66
05/17/06	28	64	54	34	78	87	64		66
05/18/06	34	67	75	43	91	93	71		68
05/19/06	53	69	75	49	92	84	61		70
05/20/06	66	39	74	46	75	71	84		68
05/21/06	40	39	74	46	53	70	69		65
05/22/06	31	65	78	45	63	70	69		64
05/23/06	45	61	71	40	81	78	60		64
05/24/06	38	60	51	44	70	82	70		70
05/25/06	33	61	64	48	69	72	81		70
05/26/06	48	61	81	54	83	102	95		66
05/27/06	62	42	83	41	63	78	75		68
05/28/06	44	57	56	36	66	67	67		68
05/29/06	35	40	61	37	60	84	76		69
05/30/06	31	63	70	48	87	72	64		70
05/31/06	40	50	74	47	86	83	58		72
06/01/06	52	77	76	43	110	61	74		72
06/02/06	30	47	79	37	60	67	87		72
06/03/06	44	42	72	37	56	69	78		78
06/04/06	48	21	63	39	64	58	62		78
06/05/06	39	74	58	33	78	74	74		72
06/06/06	35	53	73	43	74	76	71		70
06/07/06	46	48	68	37	82	65	61		69
06/08/06	31	69	43	29	84	95	61		70
06/09/06	45	71	81	40	94	79	84		70
06/10/06	55	40	77	36	70	82	72		68
06/11/06	51	40	55	47	64	53	61		67
06/12/06	20	65	65	31	67	71	40		68
06/13/06	26	57	59	23	92	82	64		69
06/14/06	38	61	63	36	78	95	69		72
06/15/06	29	57	54	33	85	88	78		72
06/16/06	33	64	72	33	76	88	83		78
06/17/06	49	44	62	39	73	79	79		78
06/18/06	50	42	62	57	67	74	65		74
06/19/06	35	53	53	48	64	80	76		72
06/20/06	40	50	61	29	71	80	63		71
06/21/06	44	71	57	47	58	57	70		70
06/22/06	27	67	69	31	74	76	57		71
06/23/06	36	65	71	39	78	84	56		70
06/24/06	64	45	64	39	80	70	64		73
06/25/06	63	37	71	47	59	86	79		78
06/26/06	38	48	59	39	84	88	60		76
06/27/06	45	50	58	49	67	80	81		80
06/28/06	40	67	60	42	87	85	65		78
06/29/06	42	75	67	37	89	76	72		78
06/30/06	32	49	66	31	93	73	78		76
07/01/06	58	59	69	37	127	95	100		80
07/02/06	57	51	63	38	65	68	69		80
07/03/06	40	52	68	55	78	82	78		82
07/04/06	55	39	50	33	62	65	81		79
07/05/06	44	37	57	33	74	87	63		76
07/06/06	22	59	65	42	83	85	52		73
07/07/06	42	62	65	34	88	79	73		78
07/08/06	59	55	66	45	79	90	71		78
07/09/06	56	29	40	52	54	98	60		76
07/10/06	48	56	56	37	69	85	52		70
07/11/06	38	60	61	48	77	62	68		76
07/12/06	24	57	73	29	83	86	57		78
07/13/06	46	65	47	42	73	91	68		78
07/14/06	41	65	72	37	101	80	80		80
07/15/06	71	57	71	57	92	98	79		82
07/16/06	71	44	65	47	62	67	74		82
07/17/06	45	70	71	48	63	93	66		83
07/18/06	40	50	76	61	69	94	51		80
07/19/06	33	56	58	33	72	65	62		78
07/20/06	37	53	70	43	81	74	72		76
07/21/06	48	77	84	43	80	97	73		78
07/22/06	49	47	71	49	80	99	60		86
07/23/06	67	40	48	43	63	104	86		86
07/24/06	30	63	58	48	90	84	51		86
07/25/06	45	70	74	37	101	78	65		83
07/26/06	48	60	69	42	74	99	52		83
07/27/06	31	61	61	48	82	80	71		82
07/28/06	36	75	71	40	96	93	74		83
07/29/06	50	52	54	39	62	87	81		78
07/30/06	56	39	70	52	55	83	72		77
07/31/06	43	52	78	44	68	95	57		76
08/01/06	24	58	83	35	108	92	63		77
08/02/06	29	66	68	44	81	89	68		77
08/03/06	46	58	75	36	81	86	62		74
08/04/06	26	73	59	39	93	86	48		75
08/05/06	59	43	82	24	59	88	47		74
08/06/06	53	39	74	34	59	70	63		73
08/07/06	41	44	73	37	59	83	68		75
08/08/06	34	53	59	43	70	90	55		76
08/09/06	27	78	52	44	72	99	70		78
08/10/06	30	51	73	60	77	91	71		79
08/11/06	38	60	73	45	94	94	89		78
08/12/06	55	47	78	39	80	93	79		76
08/13/06	54	42	65	38	68	86	70		75
08/14/06	39	44	68	42	79	78	84		73
08/15/06	34	68	63	44	85	72	64		72
08/16/06	30	63	74	36	71	86	59		73
08/17/06	34	62	64	35	85	75	53		74
08/18/06	48	60	71	49	79	82	64		73
08/19/06	50	43	70	37	80	105	75		73
08/20/06	36	40	49	44	71	86	70		73
08/21/06	47	76	50	36	76	84	72		74
08/22/06	40	59	58	46	70	96	83		78
08/23/06	34	64	64	33	87	69	59		82
08/24/06	33	74	87	34	75	84	63		78
08/25/06	32	72	57	32	82	82	52		76
08/26/06	62	56	76	41	76	91	74		74
08/27/06	64	30	57	53	48	83	64		77
08/28/06	34	56	67	48	91	98	70		78
08/29/06	41	51	83	37	77	90	73		79
08/30/06	45	53	62	36	69	83	62		78
08/31/06	33	66	64	33	96	65	75		77
09/01/06	32	83	90	49	124	97	60		75
09/02/06	59	64	74	42	77	81	64		79
09/03/06	60	42	60	48	68	73	69		81
09/04/06	35	38	60	43	56	71	49		81
09/05/06	37	48	72	43	65	70	51		84
09/06/06	31	54	51	42	84	72	54		81
09/07/06	21	73	74	42	72	51	51		78
09/08/06	24	77	82	34	82	105	58		75
09/09/06	46	38	54	42	68	69	86		73
09/10/06	50	45	57	45	73	85	67		73
09/11/06	18	52	70	49	89	64	42		73
09/12/06	24	57	65	46	64	84	68		73
09/13/06	34	50	76	30	80	111	50		74
09/14/06	23	68	58	37	65	85	51		70
09/15/06	28	72	76	34	90	98	72		70
09/16/06	44	54	68	50	70	95	80		71
09/17/06	47	45	72	33	62	74	57		76
09/18/06	23	53	70	54	81	77	62		78
09/19/06	32	54	72	40	75	72	53		75
09/20/06	30	52	70	49	102	68	64		72
09/21/06	28	59	70	37	83	79	60		71
09/22/06	37	69	76	49	87	75	75		72
09/23/06	61	48	76	37	58	89	103		74
09/24/06	40	31	78	33	73	68	67		73
09/25/06	28	60	91	42	100	80	37		74
09/26/06	32	63	64	52	79	85	66		71
09/27/06	32	70	68	38	92	77	53		72
09/28/06	38	56	57	34	95	94	45		73
09/29/06	41	59	59	33	77	81	75		73
09/30/06	57	37	74	44	75	96	77		71
10/01/06	46	52	85	37	101	75	69		72
10/02/06	38	39	64	34	70	74	56		74
10/03/06	37	70	61	41	73	67	66		71
10/04/06	43	62	60	42	69	65	49		69
10/05/06	24	60	48	27	74	83	55		68
10/06/06	56	82	73	36	73	87	66		66
10/07/06	50	56	65	33	65	72	86		69
10/08/06	53	39	58	31	59	74	70		68
10/09/06	26	67	69	29	73	65	65		69
10/10/06	28	54	59	31	72	51	59		69
10/11/06	34	55	69	36	64	69	48		67
10/12/06	48	55	63	26	84	73	69		67
10/13/06	34	67	65	32	90	84	53		69
10/14/06	42	52	80	37	78	93	76		67
10/15/06	39	43	60	40	75	95	68		66
10/16/06	31	50	62	31	66	92	54		67
10/17/06	32	59	72	37	81	80	51		68
10/18/06	30	58	71	33	71	92	54		70
10/19/06	34	70	70	31	68	62	56		72
10/20/06	41	74	76	39	88	84	79		75
10/21/06	67	35	59	36	78	80	83		75
10/22/06	43	48	58	38	74	65	66		76
10/23/06	32	67	62	38	69	69	49		79
10/24/06	30	67	60	41	65	63	58		72
10/25/06	25	57	79	39	86	85	57		67
10/26/06	28	53	72	47	56	61	66		70
10/27/06	43	73	81	46	86	85	74		72
10/28/06	74	48	74	51	73	92	85		76
10/29/06	51	35	72	35	59	62	74		65
10/30/06	32	57	57	33	86	72	60		66
10/31/06	50	54	77	47	86	84	89		64
11/01/06	37	55	70	44	120	79	62		64
11/02/06	39	64	73	32	67	67	54		67
11/03/06	36	67	48	36	88	89	64		68
11/04/06	56	39	68	34	74	74	69		68
11/05/06	43	35	73	42	58	80	80		74
11/06/06	27	44	78	42	70	71	70		79
11/07/06	43	67	74	26	62	68	51		81
11/08/06	29	61	65	30	67	80	58		74
11/09/06	42	66	79	24	89	69	61		68
11/10/06	28	52	71	29	91	97	83		70
11/11/06	63	41	76	43	77	68	86		66
11/12/06	35	43	52	35	45	87	70		66
11/13/06	20	60	53	39	56	78	73		66
11/14/06	33	60	55	35	67	79	47		67
11/15/06	31	69	71	40	72	91	49		72
11/16/06	32	58	64	30	66	81	48		71
11/17/06	44	63	80	43	81	91	65		69
11/18/06	49	45	73	39	83	92	55		72
11/19/06	56	25	64	30	56	81	64		77
11/20/06	30	56	62	38	65	86	68		77
11/21/06	26	62	76	33	78	83	53		67
11/22/06	46	81	71	29	78	94	68		66
11/23/06	44	65	54	27	47	75	65		66
11/24/06	33	51	73	32	69	90	71		62
11/25/06	63	48	80	52	64	86	73		63
11/26/06	48	36	76	54	59	84	53		60
11/27/06	32	59	74	39	64	103	57		60
11/28/06	25	45	65	35	67	88	48		58
11/29/06	22	52	66	40	70	84	50		57
11/30/06	39	62	59	40	73	77	57		55
12/01/06	28	63	87	53	113	108	84		62
12/02/06	38	44	86	41	77	100	70		64
12/03/06	66	33	76	34	55	85	67		62
12/04/06	33	53	64	31	65	83	48		66
12/05/06	32	50	72	38	90	89	64		64
12/06/06	37	52	75	49	74	90	53		60
12/07/06	17	65	59	53	71	95	51		64
12/08/06	29	86	92	39	87	74	61		65
12/09/06	51	54	79	36	72	114	60		63
12/10/06	46	51	74	40	60	79	73		59
12/11/06	29	59	51	32	76	84	62		61
12/12/06	34	65	89	39	76	80	58		60
12/13/06	28	63	66	42	88	92	64		64
12/14/06	26	76	56	43	81	93	61		67
12/15/06	38	73	83	46	102	114	86		60
12/16/06	30	41	75	39	80	100	67		56
12/17/06	37	40	67	38	69	89	63		52
12/18/06	27	58	65	47	76	87	54		52
12/19/06	24	51	59	37	77	100	58		53
12/20/06	25	59	77	37	81	99	58		53
12/21/06	33	74	75	38	90	96	64		54
12/22/06	36	111	101	50	97	97	83		59
12/23/06	47	51	68	39	86	94	70		59
12/24/06	37	64	56	33	68	87	53		63
12/25/06	46	37	41	32	32	71	57		67
12/26/06	37	48	68	34	61	105	51		61
12/27/06	22	57	77	54	67	100	49		60
12/28/06	32	72	76	41	51	103	69		59
12/29/06	32	58	70	44	66	84	87		58
12/30/06	27	34	70	28	75	73	65		56
12/31/06	22	52	52	27	66	66	78		55
01/01/07	75	41	62	42	96	76	90		57
01/02/07	17	61	67	37	77	93	57		62
01/03/07	30	47	64	48	67	83	68		62
01/04/07	23	54	62	38	65	101	62		60
01/05/07	32	83	73	37	63	81	81		57
01/06/07	40	42	66	35	54	122	74		56
01/07/07	55	25	75	28	66	89	64		62
01/08/07	20	68	80	38	69	104	49		69
01/09/07	30	52	68	29	58	91	51		70
01/10/07	23	71	67	41	69	106	64		63
01/11/07	31	65	60	33	61	116	64		58
01/12/07	24	74	64	37	80	103	69		50
01/13/07	36	36	78	30	59	98	76		48
01/14/07	28	41	75	43	51	77	47		46
01/15/07	33	53	74	52	85	130	59		49
01/16/07	30	55	66	40	67	94	42		51
01/17/07	26	74	66	35	73	97	66		52
01/18/07	16	63	71	41	85	82	64		54
01/19/07	39	83	75	40	100	97	88		58
01/20/07	43	36	77	36	76	102	69		57
01/21/07	36	29	62	43	63	77	57		57
01/22/07	30	61	63	36	67	94	65		56
01/23/07	30	57	71	40	74	92	53		59
01/24/07	21	67	67	38	84	80	74		62
01/25/07	20	55	61	36	84	86	78		64
01/26/07	26	82	90	46	54	115	69		58
01/27/07	44	46	64	35	81	118	70		59
01/28/07	53	30	64	49	77	94	71		60
01/29/07	28	58	57	39	68	94	62		59
01/30/07	37	57	67	44	61	99	61		57
01/31/07	32	58	66	39	86	90	69		58
02/01/07	26	72	73	45	87	95	76		58
02/02/07	40	68	58	30	91	88	90		58
02/03/07	37	49	75	35	62	95	77		60
02/04/07	48	27	72	38	52	78	77		71
02/05/07	43	72	66	44	72	97	78		73
02/06/07	28	69	65	39	70	109	52		67
02/07/07	40	58	75	39	78	99	59		60
02/08/07	29	59	54	39	68	113	72		60
02/09/07	27	68	81	36	87	87	95		62
02/10/07	43	43	86	37	81	123	80		62
02/11/07	41	28	61	36	60	111	83		64
02/12/07	25	68	67	44	71	79	58		62
02/13/07	25	61	83	37	66	85	51		59
02/14/07	23	73	66	42	87	91	56		62
02/15/07	36	62	75	36	80	85	52		62
02/16/07	38	98	61	27	82	106	78		68
02/17/07	47	42	73	38	67	75	77		72
02/18/07	38	37	66	36	60	87	81		67
02/19/07	37	30	75	33	44	73	54		62
02/20/07	33	54	74	32	75	76	63		62
02/21/07	31	49	70	24	82	83	59		61
02/22/07	21	69	68	32	58	89	56		57
02/23/07	16	63	66	40	77	102	84		55
02/24/07	42	39	70	39	79	81	89		57
02/25/07	30	44	57	41	42	79	73		55
02/26/07	29	55	70	27	71	108	66		59
02/27/07	17	61	61	31	75	58	62		56
02/28/07	25	49	74	34	81	96	51		55
03/01/07	22	70	68	27	110	78	66		57
03/02/07	30	76	77	30	69	82	85		61
03/03/07	49	41	64	35	56	93	75		64
03/04/07	48	37	71	28	59	80	69		67
03/05/07	36	48	67	30	78	95	59		71
03/06/07	27	49	75	29	66	59	79		72
03/07/07	26	43	58	29	83	72	60		67
03/08/07	36	52	52	41	70	73	58		61
03/09/07	34	69	60	34	84	84	63		60
03/10/07	45	37	53	35	71	86	68		60
03/11/07	51	26	62	43	47	71	74		71
03/12/07	36	45	56	38	67	87	62		76
03/13/07	22	59	66	27	77	90	75		69
03/14/07	27	58	47	34	47	91	62		63
03/15/07	26	52	58	38	85	94	64		64
03/16/07	40	78	76	37	91	75	85		62
03/17/07	33	39	69	38	70	92	77		63
03/18/07	41	27	69	40	67	66	67		60
03/19/07	27	48	58	36	71	73	53		62
03/20/07	21	55	60	26	78	62	49		58
03/21/07	24	51	53	37	70	76	58		59
03/22/07	34	47	78	33	82	63	79		66
03/23/07	29	62	60	37	84	72	87		65
03/24/07	37	32	56	29	71	84	85		62
03/25/07	33	30	58	44	63	91	66		61
03/26/07	32	63	59	43	61	99	55		60
03/27/07	23	54	60	38	73	77	57		57
03/28/07	30	64	43	36	64	78	49		60
03/29/07	25	58	66	36	75	75	60		61
03/30/07	46	69	62	34	83	92	76		64
03/31/07	39	59	76	50	72	77	65		64
04/01/07	69	35	71	46	98	96	80		65
04/02/07	23	53	60	40	68	80	62		63
04/03/07	35	48	67	43	69	87	75		65
04/04/07	31	53	49	36	77	94	44		65
04/05/07	36	44	70	43	88	94	62		65
04/06/07	37	56	63	37	99	89	90		62
04/07/07	38	30	78	38	68	71	59		62
04/08/07	44	33	50	39	49	83	69		61
04/09/07	30	51	60	37	65	82	70		63
04/10/07	26	51	61	27	74	89	57		63
04/11/07	36	48	68	38	78	84	59		64
04/12/07	27	59	59	49	73	96	73		61
04/13/07	43	66	58	39	84	98	66		67
04/14/07	52	44	69	34	65	107	100		63
04/15/07	42	40	53	42	54	75	69		59
04/16/07	27	58	66	32	71	86	71		62
04/17/07	21	56	74	27	69	92	58		61
04/18/07	28	67	60	25	72	79	49		61
04/19/07	22	60	70	30	66	62	56		60
04/20/07	27	62	68	34	73	87	61		52
04/21/07	51	38	64	35	70	84	55		56
04/22/07	43	28	77	33	51	94	73		57
04/23/07	34	53	61	42	71	95	47		62
04/24/07	32	60	50	38	65	68	70		63
04/25/07	31	55	55	39	73	70	58		67
04/26/07	33	48	54	28	76	86	56		64
04/27/07	47	70	63	37	86	90	95		70
04/28/07	49	53	74	44	63	91	76		70
04/29/07	61	38	71	42	52	79	72		67
04/30/07	27	64	63	32	68	93	65		65
05/01/07	54	62	68	38	100	82	61		66
05/02/07	44	52	45	28	72	85	59		63
05/03/07	24	72	56	36	69	82	41		63
05/04/07	34	72	72	39	89	78	69		61
05/05/07	46	42	73	32	60	102	89		63
05/06/07	64	36	60	39	70	75	69		70
05/07/07	33	61	61	49	81	81	69		76
05/08/07	32	63	69	39	74	81	45		81
05/09/07	43	61	51	29	74	72	71		71
05/10/07	26	56	62	34	89	85	60		66
05/11/07	40	77	66	31	88	103	79		63
05/12/07	52	46	53	31	70	110	82		63
05/13/07	43	41	54	26	56	87	63		63
05/14/07	26	64	62	39	58	90	65		63
05/15/07	44	56	72	43	78	94	70		64
05/16/07	33	63	67	38	80	97	54		63
05/17/07	33	58	61	43	82	83	57		63
05/18/07	32	76	78	37	79	82	70		64
05/19/07	48	37	78	39	71	83	64		65
05/20/07	49	45	65	53	59	109	67		65
05/21/07	20	59	48	35	71	92	75		62
05/22/07	23	45	75	42	84	74	65		65
05/23/07	25	54	63	39	71	66	65		64
05/24/07	32	58	68	53	90	75	61		63
05/25/07	38	88	56	48	71	93	72		65
05/26/07	47	45	72	48	60	75	66		66
05/27/07	71	34	52	49	71	70	64		65
05/28/07	62	38	64	45	56	73	70		66
05/29/07	35	52	52	39	62	79	42		65
05/30/07	30	63	80	45	71	68	58		65
05/31/07	27	54	58	37	76	99	61		65
06/01/07	37	75	77	31	126	109	73		64
06/02/07	39	40	74	32	69	97	74		67
06/03/07	55	33	45	33	56	74	64		65
06/04/07	29	57	52	34	73	73	70		64
06/05/07	30	58	45	40	71	69	56		63
06/06/07	14	49	65	28	78	101	63		63
06/07/07	26	62	77	36	59	81	72		66
06/08/07	30	62	84	40	79	94	82		68
06/09/07	46	36	71	41	65	78	67		67
06/10/07	49	36	59	26	55	93	73		68
06/11/07	28	56	60	41	72	100	56		67
06/12/07	22	64	56	28	75	85	45		69
06/13/07	29	62	63	36	73	80	60		70
06/14/07	36	52	60	29	70	77	60		72
06/15/07	49	65	80	31	87	87	93		71
06/16/07	47	42	80	48	70	77	67		71
06/17/07	35	30	59	46	55	68	83		70
06/18/07	39	74	67	42	75	78	59		69
06/19/07	37	64	51	29	76	94	51		71
06/20/07	29	69	69	44	85	79	80		70
06/21/07	31	51	66	40	82	82	59		71
06/22/07	48	61	63	50	77	85	75		72
06/23/07	36	44	73	49	63	68	83		71
06/24/07	56	31	63	39	66	80	89		70
06/25/07	35	57	69	39	71	79	67		71
06/26/07	34	44	69	36	62	82	60		72
06/27/07	34	60	69	36	72	86	58		71
06/28/07	50	52	63	42	84	87	64		73
06/29/07	34	74	63	42	69	70	72		73
06/30/07	57	40	73	41	83	62	79		73
07/01/07	64	39	70	30	100	70	67		76
07/02/07	35	50	66	42	77	72	47		77
07/03/07	38	69	89	30	85	76	61		78
07/04/07	50	52	75	36	50	76	84		75
07/05/07	31	44	64	16	67	69	56		74
07/06/07	28	58	65	35	80	74	72		73
07/07/07	56	45	56	33	83	78	64		72
07/08/07	57	38	56	48	83	68	62		73
07/09/07	24	68	77	36	66	58	34		73
07/10/07	35	62	68	30	68	92	46		73
07/11/07	40	64	65	29	56	62	52		71
07/12/07	40	66	67	35	67	76	45		71
07/13/07	31	62	69	41	90	88	74		75
07/14/07	45	45	57	40	75	79	77		76
07/15/07	48	37	56	46	56	80	68		75
07/16/07	33	70	76	24	64	68	63		73
07/17/07	31	55	73	25	61	77	57		71
07/18/07	35	56	47	37	66	85	70		72
07/19/07	37	65	53	41	75	77	63		75
07/20/07	30	77	72	43	93	90	82		74
07/21/07	43	57	68	47	66	77	71		74
07/22/07	54	32	61	42	63	75	59		74
07/23/07	46	58	66	34	61	76	78		76
07/24/07	30	51	72	46	56	79	58		75
07/25/07	39	77	67	38	49	94	69		76
07/26/07	29	83	71	33	83	82	55		77
07/27/07	38	64	67	39	68	90	65		78
07/28/07	62	53	66	37	53	91	61		76
07/29/07	44	39	49	40	52	73	80		75
07/30/07	38	55	63	39	78	69	59		74
07/31/07	29	64	56	36	70	92	51		75
08/01/07	41	63	74	47	97	84	83		75
08/02/07	31	67	60	33	56	74	64		72
08/03/07	27	63	72	45	76	89	70		75
08/04/07	45	43	70	34	71	79	69		75
08/05/07	40	43	62	42	61	89	70		74
08/06/07	43	54	54	30	61	79	50		72
08/07/07	31	50	57	27	65	73	66		72
08/08/07	19	56	58	31	56	83	54		72
08/09/07	25	55	49	43	70	95	56		72
08/10/07	42	56	74	30	80	75	70		72
08/11/07	41	47	52	40	59	89	72		73
08/12/07	45	37	62	37	66	82	67		74
08/13/07	33	61	46	45	71	86	59		78
08/14/07	35	52	51	33	73	94	57		79
08/15/07	40	72	45	37	106	85	67		79
08/16/07	25	56	70	34	60	87	58		80
08/17/07	44	72	64	41	77	86	79		80
08/18/07	46	50	67	50	60	92	70		80
08/19/07	59	40	68	40	56	74	56		80
08/20/07	40	60	62	34	74	87	63		78
08/21/07	28	64	68	36	61	77	63		77
08/22/07	40	62	59	39	61	90	47		75
08/23/07	37	56	43	37	83	78	67		74
08/24/07	32	70	57	32	70	87	76		73
08/25/07	49	44	65	53	66	79	72		71
08/26/07	53	38	69	37	60	93	81		75
08/27/07	35	55	74	25	61	84	59		75
08/28/07	31	68	70	33	86	80	66		76
08/29/07	30	72	68	27	63	105	73		77
08/30/07	33	53	59	41	72	86	60		81
08/31/07	29	71	61	43	86	81	64		83
09/01/07	66	68	77	35	117	87	71		84
09/02/07	53	42	51	35	61	74	73		88
09/03/07	41	38	51	35	58	58	74		88
09/04/07	31	38	58	35	68	75	50		81
09/05/07	31	60	73	30	72	69	65		76
09/06/07	29	58	69	29	77	73	42		73
09/07/07	32	67	61	30	82	69	73		71
09/08/07	57	39	53	40	59	65	62		71
09/09/07	46	24	76	23	55	68	55		71
09/10/07	33	56	66	42	69	83	63		72
09/11/07	27	48	63	19	60	73	55		73
09/12/07	27	61	66	42	70	74	58		74
09/13/07	31	67	56	32	59	75	66		73
09/14/07	30	69	40	31	67	79	70		72
09/15/07	58	42	80	41	78	77	68		70
09/16/07	39	33	58	20	55	84	53		69
09/17/07	21	67	64	37	71	71	54		69
09/18/07	25	65	58	35	74	70	57		69
09/19/07	21	65	60	42	81	90	53		67
09/20/07	22	64	49	49	85	81	48		65
09/21/07	17	57	74	39	96	93	65		68
09/22/07	45	48	64	35	71	92	59		65
09/23/07	51	31	64	38	57	78	71		64
09/24/07	40	71	60	36	75	78	63		67
09/25/07	24	57	69	36	74	71	67		70
09/26/07	19	65	72	37	75	78	54		73
09/27/07	36	67	67	41	60	73	65		71
09/28/07	29	69	77	45	79	96	76		67
09/29/07	46	52	64	35	72	80	87		68
09/30/07	51	31	75	55	68	70	58		72
10/01/07	35	55	68	51	129	89	50		70
10/02/07	29	45	55	27	54	71	45		75
10/03/07	29	61	57	42	62	80	61		72
10/04/07	31	55	45	39	92	88	41		68
10/05/07	22	82	81	39	88	97	64		64
10/06/07	41	35	53	40	90	71	71		64
10/07/07	46	29	51	34	58	65	74		69
10/08/07	32	40	59	45	68	55	57		72
10/09/07	18	66	80	26	86	80	64		66
10/10/07	28	46	47	32	60	68	49		64
10/11/07	29	54	47	39	75	76	67		65
10/12/07	38	77	75	37	83	80	56		65
10/13/07	41	41	72	32	64	82	67		64
10/14/07	51	45	59	34	50	69	49		64
10/15/07	40	48	60	32	87	75	55		61
10/16/07	27	51	58	49	63	60	49		64
10/17/07	30	65	70	28	66	75	53		65
10/18/07	18	52	66	29	73	85	62		67
10/19/07	43	70	72	38	81	82	58		74
10/20/07	52	54	61	54	73	88	73		69
10/21/07	61	31	61	37	61	71	81		71
10/22/07	24	56	62	29	51	81	48		71
10/23/07	31	67	59	35	62	89	58		76
10/24/07	42	57	74	36	80	84	60		80
10/25/07	36	56	57	23	71	104	65		76
10/26/07	49	47	58	41	90	86	83		68
10/27/07	56	44	73	35	71	95	73		70
10/28/07	70	40	58	49	61	88	60		74
10/29/07	39	56	67	46	66	71	57		72
10/30/07	30	81	68	33	91	72	58		65
10/31/07	51	71	56	47	77	78	89		65
11/01/07	45	60	52	32	109	67	76		62
11/02/07	24	70	69	35	81	88	61		65
11/03/07	43	42	57	29	58	91	80		66
11/04/07	33	39	46	38	52	84	83		62
11/05/07	31	53	52	35	61	70	66		61
11/06/07	30	44	61	28	69	75	58		62
11/07/07	33	55	69	30	78	83	50		60
11/08/07	30	48	69	36	58	75	64		60
11/09/07	29	65	59	49	90	82	60		62
11/10/07	39	50	61	37	76	84	76		60
11/11/07	39	28	52	32	54	69	77		59
11/12/07	20	35	57	39	65	80	59		65
11/13/07	25	47	65	41	71	77	48		72
11/14/07	27	43	45	35	74	84	67		75
11/15/07	29	67	61	47	81	76	62		74
11/16/07	42	47	78	56	82	79	70		65
11/17/07	44	50	55	51	64	88	68		63
11/18/07	55	27	53	42	65	90	66		60
11/19/07	24	56	76	42	87	86	66		61
11/20/07	19	69	58	30	81	95	59		59
11/21/07	39	83	54	34	75	84	69		63
11/22/07	32	31	33	27	30	67	56		59
11/23/07	27	44	51	32	79	74	68		58
11/24/07	30	40	64	31	63	73	56		62
11/25/07	42	37	51	48	72	81	66		61
11/26/07	18	49	57	37	85	106	75		63
11/27/07	26	55	58	29	69	80	39		61
11/28/07	17	52	63	26	72	59	66		64
11/29/07	31	47	46	36	79	81	44		64
11/30/07	29	58	67	33	84	94	61		58
12/01/07	34	54	73	50	99	96	82		54
12/02/07	37	35	59	25	46	97	62		53
12/03/07	31	45	60	27	69	67	52		62
12/04/07	17	50	63	34	69	82	44		65
12/05/07	22	59	55	47	69	63	56		64
12/06/07	22	55	65	41	70	87	50		61
12/07/07	28	61	64	37	95	105	80		57
12/08/07	38	48	69	39	63	84	72		53
12/09/07	32	22	68	29	62	72	58		55
12/10/07	25	49	68	33	75	65	59		54
12/11/07	17	59	63	36	63	91	49		55
12/12/07	19	67	62	35	93	80	60		53
12/13/07	21	50	54	29	71	77	61		55
12/14/07	34	70	75	37	78	81	78		53
12/15/07	47	38	70	34	91	102	74		57
12/16/07	54	25	54	42	62	86	63		57
12/17/07	39	42	61	38	69	90	46		55
12/18/07	18	54	67	28	58	82	51		56
12/19/07	14	53	68	28	76	93	51		59
12/20/07	29	74	77	34	79	84	63		57
12/21/07	26	84	54	38	84	95	61		54
12/22/07	20	60	53	39	74	106	68		52
12/23/07	37	54	58	35	72	93	62		61
12/24/07	33	61	62	38	82	70	57		62
12/25/07	53	39	28	31	27	70	59		58
12/26/07	38	33	55	30	66	59	69		52
12/27/07	28	46	61	31	66	58	65		52
12/28/07	31	65	74	39	85	70	67		50
12/29/07	36	49	50	39	58	75	60		54
12/30/07	38	43	44	42	46	74	64		52
12/31/07	20	55	44	38	71	72	75		59
01/01/08	68	41	53	34	91	85	97		61
01/02/08	20	44	55	37	67	71	51		64
01/03/08	14	56	47	37	61	80	45		59
01/04/08	21	75	80	30	72	94	57		57
01/05/08	28	44	76	30	60	73	67		57
01/06/08	28	39	53	30	55	69	40		52
01/07/08	22	51	53	43	79	99	59		54
01/08/08	17	69	39	33	80	89	53		53
01/09/08	22	61	67	33	79	76	47		52
01/10/08	26	65	57	37	74	74	54		55
01/11/08	33	62	64	47	80	84	83		57
01/12/08	29	49	67	46	62	92	74		62
01/13/08	42	41	53	41	53	75	74		62
01/14/08	24	47	66	33	81	92	57		59
01/15/08	25	64	57	39	67	73	54		59
01/16/08	22	62	55	20	71	76	43		58
01/17/08	28	57	55	32	65	68	65		53
01/18/08	37	59	54	46	85	112	74		54
01/19/08	38	30	71	44	57	73	74		57
01/20/08	49	36	75	38	63	97	83		52
01/21/08	40	38	53	36	70	77	58		51
01/22/08	21	49	58	30	68	77	69		54
01/23/08	30	47	74	30	70	90	46		53
01/24/08	18	56	63	36	91	84	46		49
01/25/08	19	76	68	32	57	86	81		53
01/26/08	44	39	69	32	63	94	66		57
01/27/08	47	33	69	21	51	91	62		56
01/28/08	18	52	66	26	81	124	64		52
01/29/08	37	46	56	44	66	84	46		53
01/30/08	31	68	52	31	68	91	49		52
01/31/08	30	67	61	43	70	104	58		55
02/01/08	30	71	75	42	104	112	77		52
02/02/08	43	25	64	45	54	83	81		53
02/03/08	32	34	51	31	65	71	58		52
02/04/08	27	42	65	37	67	77	40		54
02/05/08	22	51	48	39	67	78	56		52
02/06/08	35	58	43	26	58	84	57		53
02/07/08	36	54	58	24	72	78	53		57
02/08/08	31	70	56	29	66	86	67		60
02/09/08	42	29	48	33	49	70	73		67
02/10/08	38	35	66	27	70	81	65		64
02/11/08	32	45	64	34	67	54	57		64
02/12/08	26	66	56	34	72	81	69		66
02/13/08	38	54	47	30	56	69	39		55
02/14/08	30	42	38	32	78	66	64		56
02/15/08	35	61	61	32	75	95	76		58
02/16/08	33	39	68	41	66	96	67		56
02/17/08	60	48	59	38	55	63	57		56
02/18/08	28	44	49	42	58	91	58		57
02/19/08	23	55	72	29	69	81	40		56
02/20/08	25	48	40	33	77	80	78		55
02/21/08	25	49	76	29	64	76	49		55
02/22/08	22	72	54	37	87	101	70		54
02/23/08	33	36	78	34	72	118	72		54
02/24/08	34	35	71	33	61	86	76		56
02/25/08	24	54	62	29	75	73	51		57
02/26/08	40	53	62	42	77	70	60		65
02/27/08	41	58	48	30	75	62	66		68
02/28/08	28	64	49	35	75	79	55		64
02/29/08	27	70	63	46	67	89	89		61
03/01/08	35	48	66	25	96	97	87		55
03/02/08	53	37	59	33	53	71	67		60
03/03/08	31	43	55	32	74	51	49		59
03/04/08	32	43	48	32	62	91	66		61
03/05/08	29	55	41	31	72	55	69		61
03/06/08	32	69	48	34	92	60	49		61
03/07/08	31	71	58	30	71	83	97		65
03/08/08	54	44	38	37	75	90	69		62
03/09/08	38	21	52	21	55	78	53		65
03/10/08	48	52	60	32	78	78	63		68
03/11/08	36	53	56	36	84	69	54		69
03/12/08	28	55	59	41	67	107	64		65
03/13/08	40	57	65	34	83	71	61		64
03/14/08	34	73	50	37	74	86	79		61
03/15/08	37	39	74	32	93	79	69		57
03/16/08	59	35	55	27	60	90	46		59
03/17/08	26	44	56	34	61	83	68		62
03/18/08	34	50	66	34	71	78	57		61
03/19/08	37	44	48	24	67	92	70		60
03/20/08	18	51	63	37	94	85	71		60
03/21/08	30	75	56	25	83	85	68		64
03/22/08	40	45	61	31	68	86	66		70
03/23/08	56	28	50	39	53	82	81		73
03/24/08	43	43	51	33	61	89	63		72
03/25/08	35	44	67	33	81	97	49		62
03/26/08	22	67	67	44	80	65	59		63
03/27/08	27	58	66	36	61	77	59		63
03/28/08	29	82	67	47	78	97	84		60
03/29/08	34	42	74	33	86	93	61		60
03/30/08	37	39	72	37	60	77	68		56
03/31/08	28	56	74	38	78	99	58		57
04/01/08	32	49	63	31	100	80	65		55
04/02/08	30	66	68	25	60	84	58		57
04/03/08	22	71	61	39	79	77	73		61
04/04/08	42	70	66	33	91	79	58		62
04/05/08	42	36	59	32	75	87	58		60
04/06/08	36	36	58	30	57	73	60		60
04/07/08	33	51	59	31	61	89	50		60
04/08/08	25	50	74	34	67	64	67		58
04/09/08	16	60	47	24	73	64	53		57
04/10/08	29	44	60	31	80	97	71		63
04/11/08	32	64	65	43	90	97	62		71
04/12/08	39	33	59	45	66	76	77		77
04/13/08	46	43	49	37	64	59	50		80
04/14/08	39	61	46	33	57	93	61		70
04/15/08	34	59	58	33	74	81	59		61
04/16/08	33	53	62	31	87	93	57		61
04/17/08	25	70	54	38	68	93	57		69
04/18/08	22	53	55	38	70	84	77		67
04/19/08	45	49	73	36	66	88	60		60
04/20/08	27	36	68	44	59	83	53		58
04/21/08	27	49	63	33	54	65	50		59
04/22/08	22	52	60	35	65	84	57		61
04/23/08	37	59	73	48	83	87	57		61
04/24/08	30	60	63	29	88	90	60		62
04/25/08	30	67	76	42	83	93	88		72
04/26/08	52	37	64	39	69	76	87		78
04/27/08	57	46	56	46	70	60	78		81
04/28/08	37	47	47	34	84	78	62		80
04/29/08	21	53	49	44	62	72	73		67
04/30/08	24	73	67	38	61	81	54		62
05/01/08	23	67	70	28	112	95	70		63
05/02/08	29	61	70	32	68	93	69		70
05/03/08	35	37	48	48	64	80	55		69
05/04/08	35	28	62	32	54	70	61		63
05/05/08	21	65	68	41	65	75	72		61
05/06/08	33	44	58	29	67	72	62		60
05/07/08	19	57	68	32	77	69	67		62
05/08/08	21	66	65	34	72	83	51		63
05/09/08	30	53	61	34	82	86	85		60
05/10/08	36	41	70	33	80	85	83		64
05/11/08	39	30	57	29	45	81	61		63
05/12/08	28	59	79	37	74	64	60		61
05/13/08	28	52	54	35	95	69	62		63
05/14/08	33	46	54	32	58	92	57		68
05/15/08	36	67	62	27	71	93	49		72
05/16/08	36	60	69	26	91	91	69		80
05/17/08	68	32	66	33	68	63	82		82
05/18/08	47	33	45	31	61	89	67		82
05/19/08	32	45	49	37	68	86	53		75
05/20/08	53	58	67	35	67	84	53		68
05/21/08	26	43	54	29	75	86	61		68
05/22/08	29	67	64	28	80	69	55		66
05/23/08	27	66	82	28	72	89	62		57
05/24/08	33	43	56	29	72	90	71		59
05/25/08	38	43	59	41	49	84	83		60
05/26/08	36	32	50	35	45	78	60		60
05/27/08	28	55	76	45	62	85	56		66
05/28/08	19	68	65	40	74	64	49		65
05/29/08	35	51	63	34	58	67	47		68
05/30/08	24	75	53	30	81	89	64		67
05/31/08	48	24	79	27	67	80	64		66
06/01/08	43	45	59	42	95	103	82		66
06/02/08	35	47	77	36	60	90	66		66
06/03/08	25	68	54	40	83	60	76		66
06/04/08	19	64	65	36	86	62	51		65
06/05/08	35	42	52	31	67	91	54		66
06/06/08	27	75	77	40	74	97	93		70
06/07/08	44	43	58	34	93	82	63		69
06/08/08	52	37	61	36	66	71	82		69
06/09/08	22	52	56	27	61	63	73		70
06/10/08	22	66	66	42	80	75	48		70
06/11/08	24	75	56	29	72	108	59		69
06/12/08	28	56	47	28	69	74	58		70
06/13/08	34	74	71	38	100	69	74		68
06/14/08	48	47	58	29	71	91	66		67
06/15/08	35	42	56	21	66	79	63		70
06/16/08	35	50	60	33	76	86	49		72
06/17/08	26	41	56	28	83	90	46		74
06/18/08	42	56	63	36	84	81	55		76
06/19/08	22	51	60	24	79	91	64		77
06/20/08	44	58	68	40	76	92	83		83
06/21/08	53	31	66	36	77	68	68		86
[truncated: 1,183 more rows]
